# Supplementary material for: Cribriform and intraductal prostate cancer are associated with increased genomic instability and distinct genomic alterations
Source: BMC Cancer. 2018 Jan 2;18:8. doi: 10.1186/s12885-017-3976-z (PMC5751811; doi:10.1186/s12885-017-3976-z)
Supplement: Supplementary file 2 — Overview of genomic instability of individual chromosome arms in both TCGA and CPC-GENE datasets. Genomic instability was calculated based on a modified PGA formula (see methods). P-values are based on a Wilcon–Mann–Whitney test while log2FC represents the log2 ratio of the average PGA scores for CR/IDC positive samples and CR/IDC negative samples. PGA scores for deletions and amplifications were calculated and tested separately. (XLS 139 kb) [file 12885_2017_3976_MOESM2_ESM.xlsx]

## Sheet: deletions
chromosome arm	TCGA	TCGA	CPC-GENE	CPC-GENE
	pvalue	log2FC	pvalue	log2FC
1p	0.01867	1.707	0.4203	0.1916
1q	0.3296	0.1657	0.5503	0.5337
2p	0.2197	1.685	0.9612	0.3887
2q	0.05915	0.4655	0.06615	1.717
3p	0.528	1.497	0.979	-0.0798
3q	0.3993	-0.1333	0.4709	1.109
4p	0.01093	2.94	0.002033	0.9398
4q	0.009974	1.334	0.3753	0.2995
5p	0.2039	0.6853	0.8007	-1.794
5q	0.04345	1.458	1	0.1985
6p	0.9339	-0.7927	0.6618	-0.3591
6q	0.4798	0.2619	0.7686	0.318
7p	0.1801	1.529	0.3342	-0.8117
7q	0.01932	1.925	0.1075	-0.566
8p	0.003382	0.8682	0.0001179	0.9936
8q	0.6329	1.116	0.09494	0.8419
9p	0.1935	0.9828	0.2751	1.362
9q	0.8675	2.522	0.1186	1.82
10p	0.03331	3.07	0.05664	1.25
10q	0.03621	0.3948	5.226e-05	1.777
11p	0.2134	1.572	0.01107	0.9312
11q	0.06589	1.953	0.04808	0.5743
12p	0.0161	1.422	0.02105	0.6713
12q	0.6756	-0.01648	0.2041	1.35
13p	1	0	1	0
13q	0.04791	0.6819	0.3186	0.6395
14p	1	0	1	0
14q	0.1663	0.9855	0.00866	1.185
15p	1	0	1	0
15q	0.1041	2.85	0.6422	0.4003
16p	0.3613	-1.61	0.4307	0.8203
16q	0.0002339	1.197	0.02643	0.5903
17p	0.02445	1.233	0.09966	1.005
17q	0.2947	0.8652	0.1401	1.113
18p	0.05878	2.039	0.2817	0.6503
18q	0.001112	2.066	0.8452	0.7795
19p	0.5357	0.1107	0.3405	-0.6275
19q	0.4946	0.2737	0.6949	-0.4939
20p	0.9497	1.536	0.5202	0.1438
20q	0.3144	1.435	0.1485	-0.5842
21p	1	0	1	0
21q	0.01471	1.289	0.1775	0.7002
22p	1	0	1	0
22q	0.9149	1.257	0.1706	-0.01963

## Sheet: amplifications
chromosome arm	TCGA	TCGA	CPC-GENE	CPC-GENE
	pvalue	log2FC	pvalue	log2FC
1p	0.6531	6.582	0.9505	-0.98
1q	0.6915	1.147	0.4367	0.2584
2p	1	0	0.7952	-3.477
2q	0.482	4.538	0.9139	0.3015
3p	0.2991	5.255	0.02067	1.067
3q	0.2667	0.8036	0.1062	0.2071
4p	0.5922	9.753	0.6673	0.7242
4q	0.04308	5.992	0.9324	-2.384
5p	0.3762	0.9231	0.4227	-2.299
5q	0.1848	9.123	0.227	2.591
6p	0.2869	5.24	0.6314	0.04141
6q	0.6487	1.2	0.943	0.1879
7p	0.1433	1.12	0.4875	-1.093
7q	0.2135	0.2076	0.3493	-0.874
8p	0.04956	1.158	0.9442	0.2961
8q	0.01269	1.629	0.5349	0.8428
9p	0.04909	1.625	0.1381	0.423
9q	0.1651	1.435	0.2778	0.7154
10p	1	0	0.2028	5.318
10q	0.6481	5.547	0.06767	0.962
11p	0.4696	6.132	0.7632	-0.3138
11q	1	0	0.06701	-1.377
12p	0.2897	3.725	0.7111	-1.136
12q	0.2971	2.969	0.2346	-0.4086
13p	1	0	1	0
13q	0.8058	-0.1055	0.165	3.552
14p	1	0	1	0
14q	0.04519	1.445	0.9311	1.988
15p	1	0	1	0
15q	0.3927	-1.091	0.9307	-0.2326
16p	0.3872	0.1138	0.5803	0.5993
16q	0.9116	2.101	0.9834	1.015
17p	0.6309	-5.516	0.3213	-0.4389
17q	0.6799	-2.074	0.431	-0.5148
18p	0.04442	14.23	0.2005	-1.822
18q	0.9355	2.428	0.3746	-1.949
19p	0.5315	-1.081	0.2934	0.5217
19q	0.695	0.2444	0.03683	1.339
20p	0.159	3.854	0.9325	2.138
20q	0.946	6.602	0.475	0.7845
21p	1	0	1	0
21q	0.6199	9.628	0.3818	1.638
22p	1	0	1	0
22q	0.6114	1.159	0.9481	-1.075
