# Supplementary material for: Cribriform and intraductal prostate cancer are associated with increased genomic instability and distinct genomic alterations
Source: BMC Cancer. 2018 Jan 2;18:8. doi: 10.1186/s12885-017-3976-z (PMC5751811; doi:10.1186/s12885-017-3976-z)
Supplement: Supplementary file 3 — Gene-wise copy number alterations associated with CR/IDC growth using any CR/IDC presence for patient stratification. Columns contain: Symbol – official gene symbol, Chromosome / Start / End – genomic coordinates of gene locus, FDR – Boschloo’s exact test p-value after correcting for multiple tests using the Benjamini–Hochberg procedure. amplifications_case – number of CR/IDC positive samples with an amplification spanning gene locus, amplifications_control – number of control samples with an amplification spanning gene locus, cases – total number of CR/IDC positive samples, controls – total number of control samples. All entries are sorted by genomic location. Deletions are presented in the same format and listed separately. (XLS 226 kb) [file 12885_2017_3976_MOESM3_ESM.xls]

## Sheet: amplifications
Symbol	Chromosome	Start	End	FDR	amplifications_case	amplifications_control	cases	controls
LOC100505718	8	69824037	70016425	0.0136677	17	6	80	84
SULF1	8	70378858	70573147	0.0136677	17	6	80	84
SLCO5A1	8	70584567	70747299	0.0136677	17	6	80	84
PRDM14	8	70963885	70983562	0.0117671	18	6	80	84
NCOA2	8	71024266	71316020	0.0117671	18	6	80	84
TRAM1	8	71485452	71520694	0.0117671	18	6	80	84
LOC286190	8	71520811	71575513	0.0117671	18	6	80	84
LACTB2	8	71549500	71581447	0.0117671	18	6	80	84
XKR9	8	71581599	71648177	0.0117671	18	6	80	84
EYA1	8	72109667	72274467	0.0117671	18	6	80	84
MSC	8	72753776	72756731	0.0136677	17	6	80	84
LOC100132891	8	72755357	72968547	0.0117671	18	6	80	84
TRPA1	8	72933485	72987819	0.0117671	18	6	80	84
LOC392232	8	73117533	73163869	0.0117671	18	6	80	84
KCNB2	8	73449625	73850584	0.0117671	18	6	80	84
TERF1	8	73921096	73959987	0.0136677	17	6	80	84
SBSPON	8	73976777	74005507	0.0136677	17	6	80	84
LOC100130301	8	74153658	74171737	0.0136677	17	6	80	84
RPL7	8	74202873	74205869	0.0136677	17	6	80	84
RDH10	8	74206836	74237520	0.0136677	17	6	80	84
STAU2-AS1	8	74332308	74353753	0.0136677	17	6	80	84
STAU2	8	74332603	74659943	0.0117671	18	6	80	84
UBE2W	8	74692331	74791145	0.0117671	18	6	80	84
TCEB1	8	74857372	74884522	0.0117671	18	6	80	84
TMEM70	8	74888376	74895018	0.0136677	17	6	80	84
LY96	8	74903563	74941307	0.0136677	17	6	80	84
JPH1	8	75146938	75233562	0.0136677	17	6	80	84
GDAP1	8	75262617	75279335	0.0136677	17	6	80	84
MIR5681A	8	75460777	75460852	0.0136677	17	6	80	84
MIR5681B	8	75460784	75460844	0.0136677	17	6	80	84
FLJ39080	8	75512100	75670587	0.0136677	17	6	80	84
MIR2052	8	75617927	75617982	0.0136677	17	6	80	84
ZFHX4	8	77593514	77779521	0.00720204	18	5	80	84
PEX2	8	77892493	77913280	0.00720204	18	5	80	84
PKIA	8	79428335	79517502	0.0117671	18	6	80	84
ZC2HC1A	8	79578281	79631997	0.0136677	17	6	80	84
IL7	8	79645006	79717758	0.0136677	17	6	80	84
STMN2	8	80523048	80578410	0.0117671	18	6	80	84
HEY1	8	80676244	80680098	0.0117671	18	6	80	84
MRPS28	8	80831094	80942506	0.0117671	18	6	80	84
TPD52	8	80947104	81083836	0.0117671	18	6	80	84
MIR5708	8	81153623	81153708	0.0117671	18	6	80	84
ZBTB10	8	81398447	81434610	0.0117671	18	6	80	84
ZNF704	8	81540685	81787016	0.0117671	18	6	80	84
PAG1	8	81880045	82024303	0.0136677	17	6	80	84
FABP5	8	82192717	82197012	0.0117671	18	6	80	84
PMP2	8	82352563	82359719	0.0117671	18	6	80	84
FABP9	8	82370617	82373758	0.0117671	18	6	80	84
FABP4	8	82390731	82395473	0.0117671	18	6	80	84
FABP12	8	82437280	82443550	0.0117671	18	6	80	84
IMPA1	8	82569150	82598589	0.0117671	18	6	80	84
SLC10A5	8	82605890	82607207	0.0117671	18	6	80	84
ZFAND1	8	82613565	82633539	0.0117671	18	6	80	84
CHMP4C	8	82644687	82671748	0.0117671	18	6	80	84
SNX16	8	82711817	82754521	0.0117671	18	6	80	84
LRRCC1	8	86019322	86058314	0.0136677	17	6	80	84
E2F5	8	86089618	86126753	0.0136677	17	6	80	84
C8orf59	8	86126287	86132643	0.0136677	17	6	80	84
CA13	8	86157715	86196302	0.0136677	17	6	80	84
CA1	8	86240457	86290342	0.0136677	17	6	80	84
CNBD1	8	87878675	88394955	0.0136677	17	6	80	84
DCAF4L2	8	88882970	88886296	0.0332188	16	7	80	84
MMP16	8	89049459	89339717	0.0220058	17	7	80	84
RIPK2	8	90769974	90803292	0.0220058	17	7	80	84
OSGIN2	8	90914095	90940095	0.0220058	17	7	80	84
NBN	8	90945563	90996899	0.0220058	17	7	80	84
DECR1	8	91013579	91064227	0.0220058	17	7	80	84
CALB1	8	91070837	91095107	0.0220058	17	7	80	84
LINC00534	8	91233715	91400187	0.0158357	18	7	80	84
TMEM64	8	91634222	91658133	0.0117671	18	6	80	84
NECAB1	8	91803920	91971630	0.0158357	18	7	80	84
LOC100127983	8	91970705	91997485	0.0158357	18	7	80	84
TMEM55A	8	92006501	92053203	0.0220058	17	7	80	84
OTUD6B	8	92082423	92099323	0.0158357	18	7	80	84
LRRC69	8	92114846	92231464	0.0220058	17	7	80	84
MIR4661	8	92217712	92217786	0.0220058	17	7	80	84
SLC26A7	8	92261515	92410378	0.0220058	17	7	80	84
RUNX1T1	8	92967194	93115454	0.0158357	18	7	80	84
FLJ46284	8	93725189	93798288	0.0158357	18	7	80	84
TRIQK	8	93895757	93978372	0.0158357	18	7	80	84
C8orf87	8	94146323	94179079	0.0158357	18	7	80	84
LINC00535	8	94358694	94712661	0.0158357	18	7	80	84
FAM92A1	8	94712772	94740671	0.0158357	18	7	80	84
RBM12B	8	94743730	94753224	0.0158357	18	7	80	84
RBM12B-AS1	8	94752338	94753047	0.0158357	18	7	80	84
TMEM67	8	94767071	94831460	0.0158357	18	7	80	84
MIR378D2	8	94928249	94928347	0.0158357	18	7	80	84
PDP1	8	94929082	94938296	0.0158357	18	7	80	84
CDH17	8	95139393	95229531	0.0158357	18	7	80	84
GEM	8	95261484	95274547	0.0158357	18	7	80	84
RAD54B	8	95384187	95487343	0.0158357	18	7	80	84
FSBP	8	95439939	95449180	0.0158357	18	7	80	84
KIAA1429	8	95500004	95565746	0.0158357	18	7	80	84
LOC100288748	8	95649512	95651695	0.0158357	18	7	80	84
ESRP1	8	95653363	95719694	0.0158357	18	7	80	84
DPY19L4	8	95732102	95806076	0.0158357	18	7	80	84
INTS8	8	95835533	95892721	0.0158357	18	7	80	84
CCNE2	8	95892452	95907482	0.0158357	18	7	80	84
TP53INP1	8	95938199	95961615	0.0158357	18	7	80	84
NDUFAF6	8	96037213	96070944	0.0158357	18	7	80	84
MIR3150B	8	96085138	96085224	0.0158357	18	7	80	84
MIR3150A	8	96085141	96085221	0.0158357	18	7	80	84
PLEKHF2	8	96145948	96168913	0.0158357	18	7	80	84
LINC01298	8	96219234	96228602	0.0158357	18	7	80	84
C8orf37	8	96257140	96281462	0.0158357	18	7	80	84
LOC100616530	8	96281063	96822371	0.0158357	18	7	80	84
LOC100500773	8	96959212	96960576	0.0158357	18	7	80	84
GDF6	8	97154557	97173020	0.0220058	17	7	80	84
UQCRB	8	97238903	97247862	0.0220058	17	7	80	84
MTERF3	8	97251644	97273796	0.0220058	17	7	80	84
PTDSS1	8	97274166	97346774	0.0220058	17	7	80	84
SDC2	8	97505881	97624037	0.0220058	17	7	80	84
CPQ	8	97657498	98155722	0.0220058	17	7	80	84
TSPYL5	8	98285713	98290176	0.0220058	17	7	80	84
MTDH	8	98656406	98742488	0.0220058	17	7	80	84
LAPTM4B	8	98787808	98864830	0.0220058	17	7	80	84
MATN2	8	98881310	99048946	0.0158357	18	7	80	84
RPL30	8	99053937	99057818	0.0158357	18	7	80	84
SNORA72	8	99054313	99054445	0.0158357	18	7	80	84
ERICH5	8	99076749	99105838	0.0158357	18	7	80	84
HRSP12	8	99114566	99129418	0.0158357	18	7	80	84
POP1	8	99129520	99172069	0.0158357	18	7	80	84
NIPAL2	8	99204386	99306621	0.0158357	18	7	80	84
KCNS2	8	99439249	99443023	0.0158357	18	7	80	84
STK3	8	99466858	99954799	0.0158357	18	7	80	84
OSR2	8	99956630	99964326	0.0220058	17	7	80	84
VPS13B	8	100025493	100889814	0.0158357	18	7	80	84
MIR599	8	100548863	100548958	0.0158357	18	7	80	84
MIR875	8	100549013	100549089	0.0158357	18	7	80	84
COX6C	8	100890222	100906242	0.0158357	18	7	80	84
RGS22	8	100973275	101118344	0.0158357	18	7	80	84
FBXO43	8	101145587	101158099	0.0158357	18	7	80	84
POLR2K	8	101162838	101166230	0.0158357	18	7	80	84
SPAG1	8	101170262	101254132	0.0158357	18	7	80	84
RNF19A	8	101269287	101322379	0.0158357	18	7	80	84
MIR4471	8	101394990	101395073	0.0158357	18	7	80	84
ANKRD46	8	101521979	101572014	0.0158357	18	7	80	84
SNX31	8	101585111	101661893	0.0158357	18	7	80	84
PABPC1	8	101715143	101734315	0.0158357	18	7	80	84
YWHAZ	8	101930803	101965623	0.0158357	18	7	80	84
FLJ42969	8	102064281	102088479	0.0158357	18	7	80	84
ZNF706	8	102209265	102218292	0.0158357	18	7	80	84
NACAP1	8	102381120	102381823	0.0158357	18	7	80	84
GRHL2	8	102504667	102681952	0.0158357	18	7	80	84
NCALD	8	102698769	103137135	0.0158357	18	7	80	84
MIR5680	8	103137659	103137743	0.0158357	18	7	80	84
RRM2B	8	103216728	103251346	0.0158357	18	7	80	84
UBR5	8	103264501	103424917	0.0158357	18	7	80	84
ODF1	8	103563847	103573245	0.0158357	18	7	80	84
KLF10	8	103661004	103667983	0.0117766	19	7	80	84
AZIN1	8	103838535	103876397	0.0117766	19	7	80	84
ATP6V1C1	8	104033247	104085285	0.0158357	18	7	80	84
BAALC-AS2	8	104145190	104153570	0.0158357	18	7	80	84
BAALC	8	104152920	104242533	0.0158357	18	7	80	84
MIR3151	8	104166841	104166917	0.0158357	18	7	80	84
LOC100499183	8	104177736	104184368	0.0158357	18	7	80	84
FZD6	8	104310660	104345094	0.0158357	18	7	80	84
CTHRC1	8	104383742	104395232	0.0117766	19	7	80	84
SLC25A32	8	104410865	104427468	0.0158357	18	7	80	84
DCAF13	8	104426941	104455680	0.0158357	18	7	80	84
RIMS2	8	104512975	105266656	0.0117766	19	7	80	84
DCSTAMP	8	105352023	105368917	0.0158357	18	7	80	84
DPYS	8	105391651	105479277	0.0158357	18	7	80	84
LRP12	8	105501458	105601252	0.0220058	17	7	80	84
ZFPM2	8	106331146	106816767	0.0240067	18	8	80	84
OXR1	8	107282405	107764921	0.0158357	18	7	80	84
ABRA	8	107771710	107782472	0.0220058	17	7	80	84
ANGPT1	8	108261709	108510254	0.0158357	18	7	80	84
RSPO2	8	108911543	109095913	0.0117766	19	7	80	84
EIF3E	8	109213971	109260959	0.0383696	17	8	80	84
EMC2	8	109455852	109499136	0.0383696	17	8	80	84
TMEM74	8	109795345	109799770	0.0383696	17	8	80	84
TRHR	8	110099652	110131812	0.0158357	19	8	80	84
NUDCD1	8	110253147	110346350	0.0158357	19	8	80	84
ENY2	8	110346551	110358189	0.0158357	19	8	80	84
PKHD1L1	8	110374705	110543500	0.0117766	19	7	80	84
EBAG9	8	110551928	110577391	0.0158357	18	7	80	84
SYBU	8	110586404	110704020	0.0158357	18	7	80	84
KCNV1	8	110979232	110986959	0.0117766	19	7	80	84
CSMD3	8	113235158	114449242	0.0104973	20	7	80	84
MIR2053	8	113655721	113655812	0.00714953	20	6	80	84
TRPS1	8	116420723	116681228	0.0158357	18	7	80	84
LINC00536	8	116962735	117337297	0.0158357	18	7	80	84
EIF3H	8	117657054	117768062	0.0117766	19	7	80	84
UTP23	8	117778741	117786921	0.0117766	19	7	80	84
RAD21	8	117858172	117887105	0.0117766	19	7	80	84
RAD21-AS1	8	117886662	117889107	0.0117766	19	7	80	84
MIR3610	8	117886966	117887039	0.0117766	19	7	80	84
AARD	8	117950463	117956239	0.0117766	19	7	80	84
SLC30A8	8	117962511	118188953	0.00951635	19	6	80	84
MED30	8	118532964	118552501	0.0117671	18	6	80	84
EXT1	8	118811601	119124058	0.00951635	19	6	80	84
SAMD12	8	119201694	119634184	0.0158357	18	7	80	84
SAMD12-AS1	8	119633239	119738306	0.0158357	18	7	80	84
TNFRSF11B	8	119935795	119964383	0.0117766	19	7	80	84
COLEC10	8	120079423	120119202	0.0117766	19	7	80	84
MAL2	8	120220609	120257914	0.0117766	19	7	80	84
NOV	8	120428551	120436678	0.0117766	19	7	80	84
ENPP2	8	120569316	120651106	0.0117766	19	7	80	84
TAF2	8	120743013	120845074	0.0117766	19	7	80	84
DSCC1	8	120846180	120868170	0.0117766	19	7	80	84
DEPTOR	8	120885899	121063157	0.0117766	19	7	80	84
COL14A1	8	121137351	121384273	0.0117766	19	7	80	84
MRPL13	8	121408082	121457647	0.0158357	18	7	80	84
MTBP	8	121457637	121535875	0.0158357	18	7	80	84
SNTB1	8	121547984	121824309	0.0158357	18	7	80	84
HAS2	8	122625270	122653630	0.0158357	18	7	80	84
HAS2-AS1	8	122651585	122657564	0.0158357	18	7	80	84
ZHX2	8	123793900	123986755	0.0117766	19	7	80	84
DERL1	8	124025403	124054663	0.0117766	19	7	80	84
TBC1D31	8	124084919	124164392	0.0117766	19	7	80	84
FAM83A	8	124194751	124222318	0.0117766	19	7	80	84
LOC100131726	8	124213411	124214983	0.0117766	19	7	80	84
MIR4663	8	124228027	124228103	0.0117766	19	7	80	84
C8orf76	8	124232195	124253638	0.0117766	19	7	80	84
ZHX1	8	124260689	124287781	0.0117766	19	7	80	84
ATAD2	8	124332090	124408705	0.0117766	19	7	80	84
WDYHV1	8	124428964	124454260	0.0117766	19	7	80	84
FBXO32	8	124510126	124553493	0.0117766	19	7	80	84
KLHL38	8	124657914	124665190	0.0117766	19	7	80	84
ANXA13	8	124693033	124749647	0.0117766	19	7	80	84
FAM91A1	8	124780881	124827690	0.0117766	19	7	80	84
FER1L6	8	124864226	125132302	0.0117766	19	7	80	84
FER1L6-AS1	8	124996377	125053023	0.0117766	19	7	80	84
TMEM65	8	125323158	125384940	0.0117766	19	7	80	84
TRMT12	8	125463047	125465266	0.0117766	19	7	80	84
RNF139	8	125487007	125500859	0.0117766	19	7	80	84
TATDN1	8	125500734	125551329	0.0117766	19	7	80	84
NDUFB9	8	125551342	125562227	0.0117766	19	7	80	84
MTSS1	8	125563027	125740730	0.0117766	19	7	80	84
LOC157381	8	125954249	125963337	0.0117766	19	7	80	84
ZNF572	8	125985538	125991630	0.0117766	19	7	80	84
SQLE	8	126010719	126034525	0.0117766	19	7	80	84
KIAA0196	8	126036502	126104061	0.0117766	19	7	80	84
NSMCE2	8	126104082	126379367	0.0117766	19	7	80	84
TRIB1	8	126442562	126450644	0.0117766	19	7	80	84
LOC100130231	8	126934766	126963441	0.0117766	19	7	80	84
FAM84B	8	127564682	127570711	0.0117766	19	7	80	84
PCAT1	8	128025398	128033259	0.0117766	19	7	80	84
POU5F1B	8	128427856	128429441	0.0117766	19	7	80	84
LOC727677	8	128455594	128494384	0.0117766	19	7	80	84
MYC	8	128748314	128753680	0.0117766	19	7	80	84
MIR1204	8	128808207	128808274	0.0117766	19	7	80	84
PVT1	8	128902873	129113499	0.0158357	18	7	80	84
MIR1205	8	128972878	128972941	0.0158357	18	7	80	84
MIR1206	8	129021143	129021202	0.0158357	18	7	80	84
MIR1207	8	129061397	129061484	0.0158357	18	7	80	84
MIR1208	8	129162361	129162434	0.0158357	18	7	80	84
LOC728724	8	130228712	130253486	0.0220058	17	7	80	84
GSDMC	8	130760441	130799134	0.0158357	18	7	80	84
FAM49B	8	130851838	131028897	0.0158357	18	7	80	84
MIR5194	8	131020579	131020699	0.0158357	18	7	80	84
ASAP1	8	131064350	131455906	0.00951635	19	6	80	84
LOC100507117	8	131094983	131097014	0.0117671	18	6	80	84
ASAP1-IT1	8	131307600	131308779	0.00951635	19	6	80	84
ADCY8	8	131792546	132052835	0.00951635	19	6	80	84
EFR3A	8	132916355	133025886	0.00455441	21	6	80	84
OC90	8	133036466	133071627	0.00714953	20	6	80	84
HHLA1	8	133073732	133117512	0.00714953	20	6	80	84
KCNQ3	8	133133104	133493004	0.00455441	21	6	80	84
HPYR1	8	133572744	133573726	0.00714953	21	7	80	84
LRRC6	8	133584446	133687813	0.00714953	21	7	80	84
TMEM71	8	133722191	133772914	0.00714953	21	7	80	84
PHF20L1	8	133787603	133861052	0.00714953	21	7	80	84
TG	8	133879204	134147143	0.00714953	21	7	80	84
SLA	8	134048972	134115310	0.00714953	21	7	80	84
WISP1	8	134203281	134243932	0.00714953	21	7	80	84
NDRG1	8	134249413	134309547	0.00714953	21	7	80	84
ST3GAL1	8	134467090	134584183	0.00714953	21	7	80	84
ZFAT	8	135490030	135725292	0.00455441	21	6	80	84
ZFAT-AS1	8	135610313	135612932	0.00455441	21	6	80	84
MIR30B	8	135812762	135812850	0.00714953	21	7	80	84
MIR30D	8	135817118	135817188	0.00714953	21	7	80	84
LOC286094	8	136246373	136311962	0.00455441	21	6	80	84
KHDRBS3	8	136469715	136659848	0.00714953	21	7	80	84
FAM135B	8	139142265	139509065	0.00208335	20	4	80	84
COL22A1	8	139600477	139926236	0.00208335	20	4	80	84
KCNK9	8	140624803	140715299	0.00208335	22	5	80	84
TRAPPC9	8	140742585	141468678	0.00208335	22	5	80	84
CHRAC1	8	141521396	141527252	0.00208335	22	5	80	84
AGO2	8	141541263	141645646	0.00208335	22	5	80	84
PTK2	8	141668480	142011412	0.00208335	22	5	80	84
DENND3	8	142138719	142205900	0.00208335	22	5	80	84
SLC45A4	8	142220869	142238673	0.00208335	22	5	80	84
LOC731779	8	142350647	142354720	0.00208335	22	4	80	84
GPR20	8	142366586	142377365	0.00208335	22	4	80	84
PTP4A3	8	142432006	142441620	0.00208335	22	4	80	84
MROH5	8	142443928	142517330	0.00208335	22	4	80	84
MIR4472-1	8	143257699	143257779	0.00208335	21	4	80	84
LINC00051	8	143279716	143290364	0.00208335	21	4	80	84
TSNARE1	8	143293440	143484543	0.00208335	21	4	80	84
BAI1	8	143545376	143626368	0.00208335	21	4	80	84
ARC	8	143692404	143695833	0.00208335	21	4	80	84
PSCA	8	143751725	143764145	0.00208335	20	4	80	84
LY6K	8	143781528	143785584	0.00208335	20	4	80	84
LOC100288181	8	143783669	143808391	0.00208335	20	4	80	84
THEM6	8	143808620	143818350	0.00208335	20	4	80	84
SLURP1	8	143822361	143823829	0.00208335	20	4	80	84
LYPD2	8	143831627	143833952	0.00208335	20	4	80	84
LYNX1	8	143845755	143859640	0.00208335	20	4	80	84
LY6D	8	143866297	143868008	0.00208335	20	4	80	84
GML	8	143916216	143928262	0.00208335	20	4	80	84
CYP11B1	8	143953772	143961236	0.00208335	20	4	80	84
CYP11B2	8	143991974	143999259	0.00208335	20	4	80	84
LOC100133669	8	144063447	144099807	0.00208335	20	4	80	84
LY6E	8	144099901	144103827	0.00208335	20	4	80	84
C8orf31	8	144120678	144135720	0.00208335	20	4	80	84
LY6H	8	144239330	144242053	0.00296078	21	5	80	84
GPIHBP1	8	144295067	144299044	0.00296078	21	5	80	84
ZFP41	8	144328990	144344875	0.00311032	22	6	80	84
GLI4	8	144349606	144359101	0.00311032	22	6	80	84
ZNF696	8	144373558	144382120	0.00311032	22	6	80	84
TOP1MT	8	144391496	144442147	0.00311032	22	6	80	84
RHPN1-AS1	8	144448792	144450805	0.00311032	22	6	80	84
RHPN1	8	144451024	144466390	0.00311032	22	6	80	84
MAFA	8	144510229	144512602	0.00208335	22	5	80	84
ZC3H3	8	144519824	144623620	0.00311032	22	6	80	84
GSDMD	8	144635556	144645231	0.00296078	21	5	80	84
MROH6	8	144648362	144654928	0.00296078	21	5	80	84
NAPRT	8	144656954	144660513	0.00296078	21	5	80	84
EEF1D	8	144661866	144679845	0.00296078	21	5	80	84
TIGD5	8	144680073	144682485	0.00296078	21	5	80	84
PYCRL	8	144686082	144691784	0.00296078	21	5	80	84
TSTA3	8	144694787	144699732	0.0050997	19	5	80	84
ZNF623	8	144718182	144735900	0.0050997	19	5	80	84
ZNF707	8	144766621	144777555	0.0050997	19	5	80	84
BREA2	8	144779284	144780583	0.0050997	19	5	80	84
CCDC166	8	144788863	144790279	0.0050997	19	5	80	84
MAPK15	8	144798506	144804633	0.0050997	19	5	80	84
FAM83H	8	144806102	144815914	0.0050997	19	5	80	84
MIR4664	8	144815252	144815323	0.0050997	19	5	80	84
LOC100128338	8	144816309	144828507	0.0050997	19	5	80	84
SCRIB	8	144873089	144897549	0.0050997	19	5	80	84
MIR937	8	144895126	144895212	0.0050997	19	5	80	84
PUF60	8	144898513	144911556	0.0050997	19	5	80	84
NRBP2	8	144915754	144923146	0.0050997	19	5	80	84
EPPK1	8	144939911	144947434	0.0050997	19	5	80	84
PLEC	8	144989320	145050913	0.0050997	19	5	80	84
MIR661	8	145019358	145019447	0.0050997	19	5	80	84
PARP10	8	145051319	145060635	0.0050997	19	5	80	84
GRINA	8	145064225	145067583	0.0050997	19	5	80	84
SPATC1	8	145086581	145102015	0.0050997	19	5	80	84
OPLAH	8	145106166	145115584	0.0050997	19	5	80	84
EXOSC4	8	145133521	145135551	0.0050997	19	5	80	84
GPAA1	8	145137523	145141119	0.0050997	19	5	80	84
CYC1	8	145149959	145152428	0.0050997	19	5	80	84
SHARPIN	8	145153535	145159140	0.0050997	19	5	80	84
MAF1	8	145159304	145162515	0.0050997	19	5	80	84
KIAA1875	8	145162628	145173218	0.0050997	19	5	80	84
HGH1	8	145192671	145440828	0.0050997	19	5	80	84
MROH1	8	145202918	145316843	0.0050997	19	5	80	84
SCX	8	145321516	145492131	0.0050997	19	5	80	84
BOP1	8	145486055	145515120	0.0050997	19	5	80	84
HSF1	8	145515269	145538385	0.0050997	19	5	80	84
DGAT1	8	145538246	145550567	0.0050997	19	5	80	84
SCRT1	8	145554453	145559943	0.0050997	19	5	80	84
TMEM249	8	145576885	145578574	0.0050997	19	5	80	84
FBXL6	8	145579087	145582183	0.0050997	19	5	80	84
SLC52A2	8	145582216	145584948	0.0050997	19	5	80	84
ADCK5	8	145597730	145618453	0.0050997	19	5	80	84
CPSF1	8	145618445	145634733	0.0050997	19	5	80	84
MIR939	8	145619363	145619445	0.0050997	19	5	80	84
MIR1234	8	145625475	145625559	0.0050997	19	5	80	84
SLC39A4	8	145637797	145642273	0.0050997	19	5	80	84
VPS28	8	145648999	145653927	0.0050997	19	5	80	84
ZNF16	8	146155743	146176274	0.0050997	19	5	80	84

## Sheet: deletions
Symbol	Chromosome	Start	End	FDR	deletions_case	deletions_control	cases	controls
FOXP1	3	71003864	71633140	0.0275982	12	3	80	84
MIR1284	3	71591120	71591240	0.0275982	12	3	80	84
OR4F21	8	116085	117024	0.0113674	19	6	80	84
RPL23AP53	8	158344	182318	0.038442	29	17	80	84
ZNF596	8	182199	197339	0.0275982	31	18	80	84
FBXO25	8	356807	419875	0.0275982	31	18	80	84
TDRP	8	439789	495781	0.0275982	31	18	80	84
ERICH1	8	614199	681226	0.0150829	33	18	80	84
LOC286083	8	1244293	1250827	0.0205883	33	19	80	84
DLGAP2	8	1449568	1656642	0.0205883	33	19	80	84
CLN8	8	1711869	1734736	0.0205883	33	19	80	84
MIR596	8	1765396	1765473	0.0205883	33	19	80	84
ARHGEF10	8	1772148	1906807	0.0205883	33	19	80	84
KBTBD11	8	1922043	1955109	0.0205883	33	19	80	84
MYOM2	8	1993157	2093380	0.0205883	33	19	80	84
CSMD1	8	2792874	4852328	0.0275982	30	17	80	84
FAM66B	8	7159132	7212876	0.0398342	23	12	80	84
USP17L1	8	7189908	7191501	0.0398342	23	12	80	84
USP17L4	8	7194636	7196229	0.0205883	26	13	80	84
ZNF705G	8	7215497	7220490	0.038442	27	15	80	84
USP17L3	8	7833914	7835507	0.0437137	24	13	80	84
MIR548I3	8	7946462	7946611	0.0170034	28	14	80	84
SGK223	8	8175257	8239257	0.0205883	32	18	80	84
CLDN23	8	8559665	8561617	0.0283709	32	19	80	84
MFHAS1	8	8641998	8751131	0.0283709	32	19	80	84
ERI1	8	8860313	8890849	0.0283709	32	19	80	84
MIR4660	8	8905954	8906028	0.0283709	32	19	80	84
PPP1R3B	8	8993763	9009152	0.0283709	32	19	80	84
LOC157273	8	9182560	9192590	0.0205883	33	19	80	84
TNKS	8	9413444	9639856	0.0205883	33	19	80	84
MIR597	8	9599181	9599278	0.0205883	33	19	80	84
LINC00599	8	9757573	9760839	0.0150829	34	19	80	84
MIR124-1	8	9760897	9760982	0.0150829	34	19	80	84
MSRA	8	9911829	10286401	0.008284	37	19	80	84
PRSS55	8	10383055	10411676	0.008284	37	19	80	84
RP1L1	8	10463859	10512617	0.008284	37	19	80	84
C8orf74	8	10530146	10558103	0.008284	37	19	80	84
SOX7	8	10581277	10588022	0.008284	37	19	80	84
PINX1	8	10622883	10697299	0.008284	37	19	80	84
MIR1322	8	10682882	10682953	0.008284	37	19	80	84
XKR6	8	10753656	11058875	0.008284	37	19	80	84
MIR598	8	10892715	10892812	0.008284	37	19	80	84
MTMR9	8	11141999	11185654	0.008284	37	19	80	84
SLC35G5	8	11188494	11189695	0.008284	37	19	80	84
TDH	8	11197145	11225961	0.008284	37	19	80	84
FAM167A-AS1	8	11225910	11296166	0.008284	37	19	80	84
FAM167A	8	11278972	11324276	0.008284	37	19	80	84
BLK	8	11351520	11422108	0.008284	37	19	80	84
LINC00208	8	11434043	11438850	0.008284	37	19	80	84
GATA4	8	11561716	11617509	0.008284	37	19	80	84
NEIL2	8	11627171	11644854	0.008284	37	19	80	84
FDFT1	8	11660189	11696818	0.008284	37	19	80	84
CTSB	8	11700033	11725646	0.008284	37	19	80	84
DEFB136	8	11831445	11832108	0.008284	37	19	80	84
DEFB135	8	11839829	11842099	0.0119704	35	19	80	84
DEFB134	8	11851488	11853760	0.0113674	34	18	80	84
ZNF705D	8	11946846	11973025	0.0389111	30	18	80	84
FAM66D	8	11973290	12008698	0.0305078	34	21	80	84
LOC392196	8	11985366	11986806	0.038442	28	16	80	84
USP17L7	8	11989925	11991518	0.0214915	35	21	80	84
USP17L2	8	11994676	11996269	0.0150829	34	19	80	84
LONRF1	8	12579405	12612992	0.008284	37	19	80	84
MIR3926-1	8	12584740	12584813	0.008284	37	19	80	84
MIR3926-2	8	12584745	12584808	0.008284	37	19	80	84
LOC340357	8	12623570	12668910	0.00975682	37	20	80	84
KIAA1456	8	12803182	12887284	0.008284	37	19	80	84
DLC1	8	12940871	13372429	0.008284	37	19	80	84
C8orf48	8	13424351	13425797	0.00975682	36	19	80	84
SGCZ	8	13947372	15095792	0.00574652	37	17	80	84
MIR383	8	14710946	14711019	0.00504281	38	17	80	84
TUSC3	8	15397595	15624158	0.008284	37	19	80	84
MSR1	8	15965386	16050300	0.008284	37	19	80	84
FGF20	8	16850333	16859674	0.008284	37	19	80	84
MICU3	8	16884746	16980148	0.008284	37	19	80	84
ZDHHC2	8	17013835	17080241	0.00975682	37	20	80	84
CNOT7	8	17086739	17104387	0.00975682	37	20	80	84
VPS37A	8	17104400	17155533	0.00975682	37	20	80	84
MTMR7	8	17154305	17271040	0.00975682	37	20	80	84
SLC7A2	8	17354596	17428077	0.008284	38	20	80	84
PDGFRL	8	17433941	17500642	0.008284	38	20	80	84
MTUS1	8	17501302	17658426	0.00778402	39	20	80	84
FGL1	8	17721899	17753047	0.00778402	39	20	80	84
PCM1	8	17780365	17887457	0.00778402	39	20	80	84
ASAH1	8	17913924	17942507	0.00778402	39	20	80	84
NAT1	8	18027970	18081198	0.00504281	40	19	80	84
NAT2	8	18248754	18258723	0.00602287	40	20	80	84
PSD3	8	18384812	18871196	0.00602287	40	20	80	84
LOC100128993	8	19041185	19103032	0.00504281	41	20	80	84
SH2D4A	8	19171080	19253729	0.00602287	40	20	80	84
CSGALNACT1	8	19261671	19540261	0.008284	40	22	80	84
INTS10	8	19674917	19709586	0.008284	40	22	80	84
LPL	8	19796581	19824770	0.008284	40	22	80	84
SLC18A1	8	20002365	20040717	0.0105752	39	22	80	84
ATP6V1B2	8	20054703	20079207	0.0105752	39	22	80	84
LZTS1	8	20103675	20112803	0.0105752	39	22	80	84
LZTS1-AS1	8	20133283	20147969	0.0105752	39	22	80	84
LOC286114	8	20831496	20852630	0.0140167	39	23	80	84
GFRA2	8	21549529	21646346	0.0107006	40	23	80	84
DOK2	8	21766383	21771205	0.0107006	40	23	80	84
XPO7	8	21777179	21864096	0.0107006	40	23	80	84
NPM2	8	21882353	21894408	0.0107006	40	23	80	84
FGF17	8	21900427	21906319	0.0107006	40	23	80	84
DMTN	8	21911080	21940036	0.0107006	40	23	80	84
FAM160B2	8	21946713	21961891	0.0107006	40	23	80	84
NUDT18	8	21964382	21966932	0.0107006	40	23	80	84
HR	8	21971931	21988565	0.0107006	40	23	80	84
REEP4	8	21995532	21999448	0.0107006	40	23	80	84
LGI3	8	22004342	22014344	0.0107006	40	23	80	84
SFTPC	8	22019183	22021991	0.0107006	40	23	80	84
BMP1	8	22022652	22069840	0.0107006	40	23	80	84
PHYHIP	8	22077215	22089851	0.0107006	40	23	80	84
MIR320A	8	22102474	22102556	0.0107006	40	23	80	84
POLR3D	8	22102618	22108680	0.0107006	40	23	80	84
PIWIL2	8	22132809	22213584	0.0107006	40	23	80	84
SLC39A14	8	22224761	22291640	0.0140167	39	23	80	84
PPP3CC	8	22298482	22398657	0.0107006	40	23	80	84
SORBS3	8	22409250	22433008	0.008284	41	23	80	84
PDLIM2	8	22436253	22455538	0.008284	41	23	80	84
C8orf58	8	22457113	22461662	0.008284	41	23	80	84
CCAR2	8	22462144	22477983	0.0112074	41	24	80	84
BIN3	8	22477946	22526661	0.0112074	41	24	80	84
BIN3-IT1	8	22497883	22499722	0.0112074	41	24	80	84
EGR3	8	22545173	22550815	0.0112074	41	24	80	84
PEBP4	8	22570764	22785421	0.0112074	41	24	80	84
RHOBTB2	8	22844929	22877710	0.0112074	41	24	80	84
TNFRSF10B	8	22877647	22926700	0.0112074	41	24	80	84
LOC286059	8	22925741	22941132	0.0112074	41	24	80	84
LOC254896	8	22941867	22961070	0.0112074	41	24	80	84
TNFRSF10C	8	22960326	22974950	0.0112074	41	24	80	84
TNFRSF10D	8	22993100	23021543	0.0112074	41	24	80	84
TNFRSF10A	8	23048969	23082680	0.0112074	41	24	80	84
LOC389641	8	23082733	23088439	0.0112074	41	24	80	84
CHMP7	8	23101149	23119512	0.0112074	41	24	80	84
R3HCC1	8	23145611	23153792	0.0112074	41	24	80	84
LOXL2	8	23154409	23261722	0.0112074	41	24	80	84
LOC100507156	8	23193720	23223638	0.0112074	41	24	80	84
ENTPD4	8	23286664	23315244	0.0112074	41	24	80	84
SLC25A37	8	23386362	23430063	0.0112074	41	24	80	84
NKX3-1	8	23536205	23540450	0.015033	41	25	80	84
NKX2-6	8	23559963	23564111	0.0189296	40	25	80	84
STC1	8	23699433	23712320	0.0189296	40	25	80	84
ADAM28	8	24151579	24212726	0.0189296	40	25	80	84
ADAMDEC1	8	24241797	24263526	0.0189296	40	25	80	84
ADAM7	8	24298508	24367077	0.0189296	40	25	80	84
NEFM	8	24771273	24776606	0.0107006	40	23	80	84
NEFL	8	24808468	24814131	0.0107006	40	23	80	84
DOCK5	8	25042286	25270619	0.008284	40	22	80	84
GNRH1	8	25276773	25282556	0.00778402	41	22	80	84
KCTD9	8	25285363	25315984	0.00778402	41	22	80	84
CDCA2	8	25316512	25365425	0.00778402	41	22	80	84
EBF2	8	25699245	25902640	0.00778402	41	22	80	84
PPP2R2A	8	26149006	26230195	0.00504281	42	21	80	84
BNIP3L	8	26240522	26270644	0.00504281	42	21	80	84
PNMA2	8	26362195	26371483	0.00504281	42	21	80	84
DPYSL2	8	26371708	26515693	0.00504281	42	21	80	84
ADRA1A	8	26605666	26722922	0.00504281	42	21	80	84
STMN4	8	27093813	27115903	0.00504281	42	21	80	84
TRIM35	8	27142403	27168834	0.00504281	42	21	80	84
PTK2B	8	27168998	27316908	0.00504281	42	21	80	84
CHRNA2	8	27317277	27336813	0.00504281	42	21	80	84
EPHX2	8	27348518	27402439	0.00616147	41	21	80	84
CLU	8	27454433	27472328	0.008284	39	21	80	84
SCARA3	8	27491576	27534286	0.008284	39	21	80	84
MIR3622B	8	27559189	27559284	0.008284	39	21	80	84
MIR3622A	8	27559193	27559276	0.008284	39	21	80	84
CCDC25	8	27590832	27630170	0.0105752	39	22	80	84
ESCO2	8	27632057	27662424	0.0105752	39	22	80	84
PBK	8	27667137	27695349	0.017082	37	22	80	84
SCARA5	8	27727398	27850369	0.017082	37	22	80	84
MIR4287	8	27743555	27743633	0.017082	37	22	80	84
NUGGC	8	27879480	27941388	0.0157655	35	20	80	84
ELP3	8	27950583	28048669	0.0126412	36	20	80	84
PNOC	8	28174648	28200868	0.0126412	36	20	80	84
ZNF395	8	28203101	28243977	0.0157655	35	20	80	84
FBXO16	8	28285925	28347835	0.0157655	35	20	80	84
FZD3	8	28351721	28431785	0.0157655	35	20	80	84
MIR4288	8	28362632	28362699	0.0157655	35	20	80	84
EXTL3	8	28559152	28611202	0.0157655	35	20	80	84
INTS9	8	28625174	28747698	0.0205883	34	20	80	84
HMBOX1	8	28747910	28910242	0.0205883	34	20	80	84
KIF13B	8	28924794	29120610	0.0205883	34	20	80	84
DUSP4	8	29190578	29208267	0.0205883	34	20	80	84
LINC00589	8	29578775	29605625	0.0150829	34	19	80	84
LOC286135	8	29779028	29811123	0.0150829	34	19	80	84
MIR3148	8	29814787	29814864	0.0150829	34	19	80	84
MIR548O2	8	29920257	30108213	0.0150829	34	19	80	84
SARAF	8	29920630	29940649	0.0150829	34	19	80	84
LEPROTL1	8	29952921	29995222	0.0150829	34	19	80	84
MBOAT4	8	29989186	30002200	0.0150829	34	19	80	84
DCTN6	8	30013812	30041155	0.0150829	34	19	80	84
LOC100128750	8	30239634	30242917	0.0150829	34	19	80	84
RBPMS	8	30241943	30429734	0.0150829	34	19	80	84
GTF2E2	8	30436030	30515738	0.0150829	34	19	80	84
LOC100507341	8	30496116	30503469	0.0150829	34	19	80	84
GSR	8	30535579	30585486	0.00975682	34	17	80	84
UBXN8	8	30601689	30624520	0.0113674	34	18	80	84
PPP2CB	8	30643125	30670352	0.0113674	34	18	80	84
TEX15	8	30689059	30706533	0.0113674	34	18	80	84
PURG	8	30853320	30891231	0.0150829	33	18	80	84
WRN	8	30890777	31031277	0.0150829	33	18	80	84
NRG1	8	31497267	32622558	0.0275982	31	18	80	84
NRG1-IT3	8	32298261	32300241	0.0205883	32	18	80	84
FUT10	8	33228343	33330664	0.0205883	31	17	80	84
MAK16	8	33342684	33358778	0.0205883	31	17	80	84
TTI2	8	33356026	33370703	0.0275982	31	18	80	84
RNF122	8	33405272	33424643	0.0275982	31	18	80	84
DUSP26	8	33448853	33457439	0.0275982	31	18	80	84
UNC5D	8	35092974	35652181	0.0275982	28	15	80	84
KLLN	10	89618917	89623194	0.0283709	24	12	80	84
PTEN	10	89623194	89728532	0.0205883	26	13	80	84
LIPJ	10	90346518	90366733	0.0398342	23	12	80	84
KLRC2	12	10583205	10588592	0.0409566	18	8	80	84
GPR19	12	12813994	12849121	0.0409566	18	8	80	84
CDKN1B	12	12870301	12875305	0.0409566	18	8	80	84
MIR613	12	12917582	12917677	0.038442	17	7	80	84
ST13P4	13	50746153	50747751	0.038442	27	15	80	84
TPTE2P3	13	53063127	53161225	0.0205883	30	16	80	84
HNRNPA1L2	13	53191604	53217919	0.0495545	25	14	80	84
PLA2G15	16	68279246	68294961	0.0305078	20	9	80	84
SLC7A6	16	68298418	68335726	0.0305078	20	9	80	84
SLC7A6OS	16	68334517	68344868	0.0305078	20	9	80	84
PRMT7	16	68344876	68391169	0.0305078	20	9	80	84
SMPD3	16	68392229	68482409	0.0305078	20	9	80	84
ZFP90	16	68573660	68601039	0.0150829	22	9	80	84
CDH3	16	68678150	68732957	0.0205883	21	9	80	84
CDH1	16	68771194	68869444	0.0205883	21	9	80	84
TANGO6	16	68877508	69119085	0.0205883	21	9	80	84
HAS3	16	69139466	69152619	0.0305078	20	9	80	84
CHTF8	16	69151911	69166493	0.0305078	20	9	80	84
CIRH1A	16	69166498	69202937	0.0305078	20	9	80	84
SNTB2	16	69221049	69342955	0.0305078	20	9	80	84
VPS4A	16	69345286	69358946	0.0305078	20	9	80	84
PDF	16	69362523	69364498	0.0305078	20	9	80	84
COG8	16	69362523	69373526	0.0305078	20	9	80	84
NIP7	16	69373414	69377013	0.0305078	20	9	80	84
TMED6	16	69377148	69385712	0.0305078	20	9	80	84
TERF2	16	69389463	69419874	0.0305078	20	9	80	84
CYB5B	16	69458497	69500167	0.0205883	21	9	80	84
MIR1538	16	69599710	69599771	0.0113674	23	9	80	84
NFAT5	16	69599868	69738569	0.0150829	22	9	80	84
NQO1	16	69743303	69760533	0.0150829	22	9	80	84
NOB1	16	69775773	69788829	0.0150829	22	9	80	84
WWP2	16	69796186	69975644	0.0113674	23	9	80	84
MIR140	16	69966983	69967083	0.0113674	23	9	80	84
CLEC18A	16	69984607	69998250	0.0150829	22	9	80	84
PDXDC2P	16	70010201	70099851	0.0275982	19	8	80	84
MIR1972-2	16	70064248	70064325	0.0205883	20	8	80	84
LOC100506060	16	70253483	70259936	0.0305078	20	9	80	84
EXOSC6	16	70284133	70285833	0.0150829	22	9	80	84
AARS	16	70286296	70323412	0.0150829	22	9	80	84
DDX19B	16	70323669	70367735	0.0150829	22	9	80	84
LOC100506083	16	70349542	70380650	0.0150829	22	9	80	84
DDX19A	16	70380823	70407281	0.0150829	22	9	80	84
ST3GAL2	16	70413337	70472991	0.0150829	22	9	80	84
FUK	16	70488497	70514177	0.0150829	22	9	80	84
COG4	16	70514471	70557457	0.0150829	22	9	80	84
SF3B3	16	70557690	70611571	0.0205883	21	9	80	84
SNORD111B	16	70563401	70563502	0.0150829	22	9	80	84
SNORD111	16	70571907	70572001	0.0150829	22	9	80	84
IL34	16	70613797	70694585	0.0205883	21	9	80	84
MTSS1L	16	70695106	70719954	0.0205883	21	9	80	84
VAC14	16	70721341	70835061	0.0205883	21	9	80	84
LOC100130894	16	70788962	70807154	0.0205883	21	9	80	84
CMTR2	16	71316202	71323509	0.00975682	24	9	80	84
CALB2	16	71392615	71424342	0.00975682	24	9	80	84
ZNF23	16	71481502	71496117	0.00975682	24	9	80	84
ZNF19	16	71507975	71523254	0.00975682	24	9	80	84
CHST4	16	71560022	71572493	0.00975682	24	9	80	84
TAT	16	71600753	71610998	0.00975682	24	9	80	84
MARVELD3	16	71660055	71675868	0.00975682	24	9	80	84
PHLPP2	16	71678851	71748704	0.00975682	24	9	80	84
SNORA70D	16	71732469	71732604	0.00975682	24	9	80	84
AP1G1	16	71762904	71842976	0.008284	25	9	80	84
SNORD71	16	71792304	71792390	0.008284	25	9	80	84
ATXN1L	16	71879893	71891236	0.008284	25	9	80	84
ZNF821	16	71893582	71918093	0.008284	25	9	80	84
IST1	16	71928310	71964540	0.00574652	27	9	80	84
PKD1L3	16	71963440	72033877	0.00574652	27	9	80	84
DHODH	16	72042642	72059316	0.00574652	27	9	80	84
HP	16	72088507	72094955	0.00574652	27	9	80	84
HPR	16	72097124	72111145	0.00574652	27	9	80	84
TXNL4B	16	72118755	72128215	0.00574652	27	9	80	84
DHX38	16	72127614	72146811	0.00574652	27	9	80	84
PMFBP1	16	72152995	72206349	0.00574652	27	9	80	84
ZFHX3	16	72816785	73092534	0.00574652	27	9	80	84
HCCAT5	16	73126247	73127672	0.00574652	27	9	80	84
LOC100506172	16	73420703	73455295	0.00574652	27	9	80	84
PSMD7	16	74330672	74340186	0.00460439	27	8	80	84
LOC283922	16	74366303	74402153	0.00460439	29	9	80	84
CLEC18B	16	74442528	74455368	0.00504281	29	10	80	84
GLG1	16	74481325	74641042	0.00460439	27	8	80	84
RFWD3	16	74655296	74700779	0.00460439	27	8	80	84
MLKL	16	74705752	74734789	0.00460439	27	8	80	84
FA2H	16	74746855	74808729	0.00460439	27	8	80	84
WDR59	16	74907470	75019017	0.00460439	27	8	80	84
ZNRF1	16	75032914	75144892	0.00460439	27	8	80	84
LDHD	16	75145757	75150670	0.00460439	27	8	80	84
ZFP1	16	75182420	75206132	0.00460439	27	8	80	84
CTRB2	16	75237993	75241072	0.00460439	27	8	80	84
CTRB1	16	75252883	75258822	0.00460439	27	8	80	84
BCAR1	16	75262927	75301951	0.00460439	27	8	80	84
CFDP1	16	75327607	75467387	0.00460439	27	8	80	84
TMEM170A	16	75480922	75498584	0.00460439	27	8	80	84
CHST6	16	75507021	75528926	0.00460439	27	8	80	84
CHST5	16	75562427	75569068	0.00460439	27	8	80	84
TMEM231	16	75572014	75590170	0.00460439	27	8	80	84
GABARAPL2	16	75600248	75611779	0.00460439	27	8	80	84
ADAT1	16	75632246	75657221	0.00460439	27	8	80	84
KARS	16	75661621	75681585	0.00460439	27	8	80	84
TERF2IP	16	75681634	75691341	0.00460439	27	8	80	84
CNTNAP4	16	76311175	76593135	0.00460439	28	8	80	84
MIR4719	16	76902832	76902916	0.00460439	28	8	80	84
MON1B	16	77224835	77233543	0.00460439	28	8	80	84
SYCE1L	16	77233348	77246976	0.00460439	28	8	80	84
ADAMTS18	16	77316024	77469011	0.00460439	28	8	80	84
NUDT7	16	77756388	77776157	0.00460439	28	8	80	84
VAT1L	16	77822482	78014001	0.00460439	28	8	80	84
CLEC3A	16	78056442	78066001	0.00460439	29	8	80	84
WWOX	16	78133326	79246564	0.00504281	28	9	80	84
MAF	16	79627744	79634622	0.00460439	29	9	80	84
DYNLRB2	16	80574853	80584541	0.00591979	28	10	80	84
CDYL2	16	80637675	80838175	0.00591979	28	10	80	84
CMC2	16	81009698	81040502	0.00778402	28	11	80	84
CENPN	16	81040102	81066709	0.00778402	28	11	80	84
ATMIN	16	81069457	81080951	0.00778402	28	11	80	84
C16orf46	16	81087101	81110872	0.00778402	28	11	80	84
GCSH	16	81115551	81129980	0.00778402	28	11	80	84
PKD1L2	16	81134483	81253975	0.00778402	28	11	80	84
BCO1	16	81272295	81324747	0.00778402	28	11	80	84
GAN	16	81348570	81413803	0.00778402	28	11	80	84
MIR4720	16	81418622	81418698	0.008284	27	11	80	84
CMIP	16	81478774	81745367	0.008284	27	11	80	84
LOC100129617	16	81698958	81700879	0.008284	27	11	80	84
PLCG2	16	81812898	81991899	0.008284	27	11	80	84
SDR42E1	16	82031250	82045093	0.0113674	27	12	80	84
HSD17B2	16	82068857	82132139	0.0113674	27	12	80	84
MPHOSPH6	16	82181766	82203829	0.0113674	27	12	80	84
CDH13	16	82660398	83830215	0.0113674	27	12	80	84
MIR3182	16	83541950	83542013	0.0113674	27	12	80	84
HSBP1	16	83841507	83846607	0.0113674	27	12	80	84
MLYCD	16	83932729	83949787	0.0113674	27	12	80	84
OSGIN1	16	83986826	83999937	0.00975682	28	12	80	84
NECAB2	16	84002236	84036379	0.00975682	28	12	80	84
SLC38A8	16	84043388	84075762	0.008284	29	12	80	84
MBTPS1	16	84087368	84150517	0.008284	29	12	80	84
HSDL1	16	84155743	84178800	0.008284	29	12	80	84
DNAAF1	16	84178864	84211524	0.008284	29	12	80	84
TAF1C	16	84211452	84220676	0.00975682	29	13	80	84
ADAD2	16	84224722	84230772	0.008284	29	12	80	84
KCNG4	16	84254740	84273356	0.008284	29	12	80	84
WFDC1	16	84328400	84363450	0.008284	29	12	80	84
ATP2C2	16	84402132	84497793	0.008284	29	12	80	84
TLDC1	16	84509965	84538288	0.00753617	30	12	80	84
COTL1	16	84599203	84651669	0.008284	30	13	80	84
KLHL36	16	84682130	84695916	0.008284	30	13	80	84
USP10	16	84733554	84813527	0.008284	30	13	80	84
CRISPLD2	16	84853586	84943116	0.008284	30	13	80	84
ZDHHC7	16	85008066	85045141	0.008284	30	13	80	84
KIAA0513	16	85061409	85127828	0.008284	30	13	80	84
FAM92B	16	85131964	85146114	0.008284	30	13	80	84
LOC400548	16	85170755	85183049	0.00753617	30	12	80	84
LINC00311	16	85316563	85321685	0.008284	30	13	80	84
MIR5093	16	85339831	85339931	0.008284	30	13	80	84
GSE1	16	85645028	85709812	0.00753617	30	12	80	84
GINS2	16	85711279	85722588	0.00753617	30	12	80	84
C16orf74	16	85741123	85784689	0.00753617	30	12	80	84
MIR1910	16	85775226	85775306	0.00753617	30	12	80	84
EMC8	16	85812230	85833148	0.00753617	30	12	80	84
COX4I1	16	85833172	85840607	0.00753617	30	12	80	84
IRF8	16	85932773	85956211	0.00753617	30	12	80	84
LOC146513	16	86320036	86326995	0.00504281	30	11	80	84
LOC732275	16	86365455	86379285	0.00504281	30	11	80	84
FENDRR	16	86508130	86542466	0.00504281	30	11	80	84
FOXF1	16	86544132	86548070	0.00504281	30	11	80	84
MTHFSD	16	86563781	86588841	0.00504281	30	11	80	84
FLJ30679	16	86588925	86590905	0.00504281	30	11	80	84
FOXC2	16	86600856	86602537	0.00504281	30	11	80	84
FOXL1	16	86612114	86615304	0.00504281	30	11	80	84
C16orf95	16	87336403	87351026	0.00504281	30	11	80	84
FBXO31	16	87362941	87425708	0.00653941	29	11	80	84
MAP1LC3B	16	87425800	87438380	0.00653941	29	11	80	84
ZCCHC14	16	87439851	87525460	0.00653941	29	11	80	84
JPH3	16	87636498	87731761	0.00653941	29	11	80	84
KLHDC4	16	87741417	87799598	0.00653941	29	11	80	84
SLC7A5	16	87863628	87903100	0.00653941	29	11	80	84
CA5A	16	87921624	87970112	0.00653941	29	11	80	84
BANP	16	87985037	88110924	0.00778402	28	11	80	84
ZNF469	16	88493878	88507165	0.00778402	28	11	80	84
ZFPM1	16	88520013	88601574	0.00778402	28	11	80	84
MIR5189	16	88535325	88535439	0.00778402	28	11	80	84
ZC3H18	16	88636788	88698372	0.008284	27	11	80	84
IL17C	16	88705000	88706882	0.008284	27	11	80	84
CYBA	16	88709696	88717492	0.008284	27	11	80	84
MVD	16	88718347	88729495	0.008284	27	11	80	84
SNAI3-AS1	16	88729780	88753594	0.008284	27	11	80	84
SNAI3	16	88744089	88752882	0.008284	27	11	80	84
RNF166	16	88762902	88772829	0.008284	27	11	80	84
CTU2	16	88772890	88781786	0.008284	27	11	80	84
PIEZO1	16	88781745	88851372	0.008284	27	11	80	84
MIR4722	16	88782685	88782745	0.008284	27	11	80	84
CDT1	16	88870185	88875666	0.008284	27	11	80	84
APRT	16	88875876	88878342	0.008284	27	11	80	84
GALNS	16	88880141	88923374	0.008284	27	11	80	84
TRAPPC2L	16	88923505	88927520	0.008284	27	11	80	84
PABPN1L	16	88929747	88933068	0.008284	27	11	80	84
CBFA2T3	16	88941262	89043504	0.008284	27	11	80	84
ACSF3	16	89160216	89222171	0.008284	27	11	80	84
LINC00304	16	89225627	89230083	0.008284	27	11	80	84
LOC400558	16	89232790	89235555	0.008284	27	11	80	84
CDH15	16	89238162	89261900	0.008284	27	11	80	84
SLC22A31	16	89262168	89266529	0.0113674	26	11	80	84
ZNF778	16	89284110	89295965	0.0113674	26	11	80	84
ANKRD11	16	89334028	89556969	0.008284	27	11	80	84
LOC100287036	16	89387540	89391518	0.008284	27	11	80	84
SPG7	16	89574804	89624174	0.0113674	26	11	80	84
RPL13	16	89627064	89633237	0.0113674	26	11	80	84
SNORD68	16	89627837	89627909	0.0113674	26	11	80	84
CPNE7	16	89642175	89663654	0.0113674	26	11	80	84
DPEP1	16	89679715	89704839	0.0113674	26	11	80	84
CHMP1A	16	89710838	89724129	0.0113674	26	11	80	84
SPATA33	16	89724209	89737675	0.0113674	26	11	80	84
CDK10	16	89753075	89762772	0.0150829	25	11	80	84
SPATA2L	16	89762764	89768121	0.0150829	25	11	80	84
VPS9D1	16	89773540	89787394	0.0150829	25	11	80	84
LOC100128881	16	89778263	89784573	0.0150829	25	11	80	84
ZNF276	16	89787392	89807332	0.0150829	25	11	80	84
FANCA	16	89803958	89883065	0.008284	26	10	80	84
SPIRE2	16	89894906	89937727	0.008284	26	10	80	84
TCF25	16	89939993	89977792	0.008284	26	10	80	84
MC1R	16	89984286	89987385	0.010133	25	10	80	84
TUBB3	16	89988416	90002505	0.010133	25	10	80	84
DEF8	16	90015138	90034468	0.010133	25	10	80	84
CENPBD1	16	90036182	90039240	0.010133	25	10	80	84
AFG3L1P	16	90038987	90067195	0.010133	25	10	80	84
DBNDD1	16	90071278	90085937	0.010133	25	10	80	84
GAS8	16	90089007	90111379	0.010133	25	10	80	84
GAS8-AS1	16	90095315	90096309	0.010133	25	10	80	84
LOC100130015	16	90106168	90114191	0.008284	26	10	80	84
PRDM7	16	90122973	90142338	0.008284	26	10	80	84
ASGR1	17	7076750	7082883	0.0305078	20	9	80	84
DLG4	17	7093209	7123369	0.0305078	20	9	80	84
ACADVL	17	7120443	7128586	0.0305078	20	9	80	84
MIR324	17	7126615	7126698	0.0305078	20	9	80	84
DVL2	17	7128660	7137863	0.0305078	20	9	80	84
PHF23	17	7138346	7142825	0.0305078	20	9	80	84
HES7	17	8023907	8027410	0.038442	17	7	80	84
PER1	17	8043787	8055753	0.038442	17	7	80	84
MIR4521	17	8090262	8090322	0.038442	17	7	80	84
MIR3676	17	8090492	8090577	0.038442	17	7	80	84
USP32P1	17	16690205	16707819	0.0205883	14	4	80	84
FAM106CP	17	16692056	16693815	0.0205883	14	4	80	84
SIGLEC15	18	43405544	43422521	0.0398342	14	5	80	84
EPG5	18	43427573	43547305	0.0398342	14	5	80	84
PSTPIP2	18	43563501	43652250	0.0398342	14	5	80	84
ATP5A1	18	43664109	43684199	0.0398342	14	5	80	84
HAUS1	18	43684297	43708299	0.0398342	14	5	80	84
C18orf25	18	43753987	43846955	0.0398342	14	5	80	84
IER3IP1	18	44681389	44702745	0.0150829	15	4	80	84
SMAD2	18	45359465	45457517	0.0150829	15	4	80	84
ZBTB7C	18	45553638	45663680	0.0150829	15	4	80	84
CTIF	18	46065426	46389586	0.0150829	15	4	80	84
MIR4743	18	46196970	46197039	0.0150829	15	4	80	84
SMAD7	18	46446222	46477081	0.0113674	16	4	80	84
DYM	18	46570171	46987079	0.0150829	15	4	80	84
MIR4744	18	46576056	46576138	0.0113674	16	4	80	84
C18orf32	18	47007547	47013644	0.0150829	15	4	80	84
MIR1539	18	47013742	47013792	0.0150829	15	4	80	84
RPL17	18	47014850	47018935	0.0150829	15	4	80	84
SNORD58C	18	47015604	47015694	0.0150829	15	4	80	84
SNORD58A	18	47017652	47017717	0.0150829	15	4	80	84
SNORD58B	18	47018033	47018099	0.0150829	15	4	80	84
LIPG	18	47088426	47119278	0.0150829	15	4	80	84
ACAA2	18	47309873	47340251	0.0150829	15	4	80	84
SCARNA17	18	47340392	47340813	0.0150829	15	4	80	84
MYO5B	18	47349155	47721451	0.0150829	15	4	80	84
MIR4320	18	47652868	47652933	0.0150829	15	4	80	84
CFAP53	18	47753562	47792865	0.0150829	15	4	80	84
MBD1	18	47793251	47808144	0.0150829	15	4	80	84
CXXC1	18	47808712	47814692	0.0150829	15	4	80	84
SKA1	18	47901391	47920538	0.0150829	15	4	80	84
MAPK4	18	48086483	48258196	0.0150829	15	4	80	84
MRO	18	48321489	48351754	0.0150829	15	4	80	84
ME2	18	48405431	48476162	0.0150829	15	4	80	84
ELAC1	18	48494386	48514490	0.0150829	15	4	80	84
SMAD4	18	48556582	48611411	0.0150829	15	4	80	84
MEX3C	18	48700919	48724051	0.0150829	15	4	80	84
LOC100287225	18	48918411	49088839	0.0113674	16	4	80	84
DCC	18	49866541	51062273	0.0113674	16	4	80	84
MBD2	18	51677970	51751158	0.0150829	15	4	80	84
SNORA37	18	51748653	51748782	0.0150829	15	4	80	84
POLI	18	51795848	51824604	0.0150829	15	4	80	84
STARD6	18	51851061	51880943	0.0150829	15	4	80	84
C18orf54	18	51885170	51908404	0.0113674	16	4	80	84
DYNAP	18	52258389	52266724	0.0305078	16	6	80	84
TCF4	18	52889561	53303188	0.0275982	15	5	80	84
MIR4529	18	53146451	53146529	0.0275982	15	5	80	84
LOC100505474	18	53750586	53804767	0.0150829	15	4	80	84
TXNL1	18	54270052	54305920	0.0150829	15	4	80	84
WDR7	18	54318615	54697036	0.0150829	15	4	80	84
LINC-ROR	18	54721803	54739350	0.0150829	15	4	80	84
BOD1L2	18	54814292	54817639	0.0150829	15	4	80	84
ST8SIA3	18	55019720	55036161	0.0150829	15	4	80	84
ONECUT2	18	55102916	55158530	0.0150829	15	4	80	84
FECH	18	55212072	55253969	0.0150829	15	4	80	84
NARS	18	55267893	55289177	0.0150829	15	4	80	84
LOC100505549	18	55297533	55336508	0.0150829	15	4	80	84
ATP8B1	18	55313658	55470327	0.0205883	14	4	80	84
NEDD4L	18	55711609	56068772	0.0150829	15	4	80	84
MIR122	18	56118305	56118390	0.0150829	15	4	80	84
MIR3591	18	56118311	56118384	0.0150829	15	4	80	84
ALPK2	18	56148481	56296189	0.0150829	15	4	80	84
MALT1	18	56338617	56417370	0.0150829	15	4	80	84
ZNF532	18	56530060	56653709	0.0150829	15	4	80	84
OACYLP	18	56702970	56720446	0.0150829	15	4	80	84
SEC11C	18	56807124	56826063	0.0150829	15	4	80	84
GRP	18	56887399	56898002	0.0150829	15	4	80	84
RAX	18	56934266	56940625	0.0150829	15	4	80	84
CPLX4	18	56962635	56985881	0.0150829	15	4	80	84
LMAN1	18	56995055	57026508	0.0150829	15	4	80	84
CCBE1	18	57098170	57364644	0.0113674	16	4	80	84
PMAIP1	18	57567191	57571538	0.0113674	16	4	80	84
MC4R	18	58038563	58040001	0.0113674	16	4	80	84
CDH20	18	59157774	59222365	0.0113674	16	4	80	84
RNF152	18	59482303	59560304	0.0113674	16	4	80	84
PIGN	18	59711457	59854289	0.0113674	16	4	80	84
KIAA1468	18	59854523	59974355	0.0113674	16	4	80	84
TNFRSF11A	18	59992519	60054943	0.0113674	16	4	80	84
ZCCHC2	18	60190657	60245818	0.0113674	16	4	80	84
PHLPP1	18	60382671	60647676	0.0113674	16	4	80	84
BCL2	18	60790578	60986613	0.0113674	16	4	80	84
KDSR	18	60994970	61034506	0.008284	17	4	80	84
VPS4B	18	61056424	61089752	0.008284	17	4	80	84
SERPINB5	18	61144143	61172318	0.008284	17	4	80	84
SERPINB12	18	61223392	61234244	0.008284	17	4	80	84
SERPINB13	18	61254533	61266433	0.008284	17	4	80	84
SERPINB4	18	61304492	61311502	0.008284	17	4	80	84
SERPINB3	18	61322430	61329197	0.008284	17	4	80	84
SERPINB11	18	61370193	61391122	0.008284	17	4	80	84
SERPINB7	18	61420280	61472610	0.008284	17	4	80	84
SERPINB2	18	61554938	61571124	0.008284	17	4	80	84
SERPINB10	18	61582744	61602476	0.008284	17	4	80	84
HMSD	18	61616587	61627645	0.008284	17	4	80	84
SERPINB8	18	61637262	61656608	0.00778402	18	4	80	84
LINC00305	18	61747242	61816260	0.00975682	18	5	80	84
LOC284294	18	61771324	62090827	0.008284	19	5	80	84
LOC400654	18	61880317	61927290	0.008284	19	5	80	84
CDH7	18	63417487	63548175	0.00975682	18	5	80	84
CDH19	18	64168423	64271375	0.00778402	18	4	80	84
MIR5011	18	64748820	64748923	0.008284	17	4	80	84
DSEL	18	65173818	65183967	0.0131071	17	5	80	84
LOC643542	18	65183782	65566856	0.008284	17	4	80	84
TMX3	18	66340924	66382353	0.008284	17	4	80	84
CCDC102B	18	66382490	66722426	0.008284	17	4	80	84
DOK6	18	67068283	67516322	0.0113674	16	4	80	84
CD226	18	67530192	67624232	0.0113674	16	4	80	84
RTTN	18	67671042	67872962	0.0113674	16	4	80	84
SOCS6	18	67956136	67997434	0.0113674	16	4	80	84
CBLN2	18	70203914	70211723	0.0189296	16	5	80	84
NETO1	18	70409548	70534810	0.0189296	16	5	80	84
LOC400655	18	70821292	70931733	0.0189296	16	5	80	84
LOC100505817	18	70992175	71017124	0.0189296	16	5	80	84
FBXO15	18	71740587	71815100	0.0189296	16	5	80	84
TIMM21	18	71815745	71826204	0.0189296	16	5	80	84
CYB5A	18	71920526	71959251	0.0189296	16	5	80	84
C18orf63	18	71983109	72026422	0.0189296	16	5	80	84
FAM69C	18	72102962	72124503	0.0189296	16	5	80	84
CNDP2	18	72163499	72190689	0.0189296	16	5	80	84
CNDP1	18	72201691	72252261	0.0189296	16	5	80	84
LOC400657	18	72259009	72265071	0.0189296	16	5	80	84
ZNF407	18	72342918	72777628	0.0189296	16	5	80	84
ZADH2	18	72909277	72921281	0.008284	19	5	80	84
TSHZ1	18	72922709	73001905	0.008284	19	5	80	84
SMIM21	18	73121826	73139589	0.008284	19	5	80	84
LOC339298	18	73834952	73857210	0.00975682	18	5	80	84
ZNF516	18	74069636	74207146	0.00975682	18	5	80	84
LOC284276	18	74240611	74271784	0.00975682	18	5	80	84
LOC100131655	18	74506687	74534251	0.00975682	18	5	80	84
ZNF236	18	74536115	74682682	0.00975682	18	5	80	84
MBP	18	74690788	74844774	0.00975682	18	5	80	84
GALR1	18	74962007	74982096	0.00778402	18	4	80	84
SALL3	18	76740274	76758969	0.00975682	18	5	80	84
ATP9B	18	76829396	77138282	0.00975682	18	5	80	84
NFATC1	18	77155771	77289323	0.0150829	18	6	80	84
CTDP1	18	77439800	77514510	0.0150829	18	6	80	84
KCNG2	18	77623667	77659816	0.0150829	18	6	80	84
PQLC1	18	77662419	77711653	0.0150829	18	6	80	84
HSBP1L1	18	77724581	77730822	0.0150829	18	6	80	84
TXNL4A	18	77732866	77748532	0.0150829	18	6	80	84
RBFA	18	77794345	77810652	0.0150829	18	6	80	84
ADNP2	18	77866914	77898228	0.0150829	18	6	80	84
PARD6G-AS1	18	77905806	77936315	0.0205883	17	6	80	84
PARD6G	18	77915116	78005397	0.0205883	17	6	80	84
