# Supplementary material for: Cribriform and intraductal prostate cancer are associated with increased genomic instability and distinct genomic alterations
Source: BMC Cancer. 2018 Jan 2;18:8. doi: 10.1186/s12885-017-3976-z (PMC5751811; doi:10.1186/s12885-017-3976-z)
Supplement: Supplementary file 4 — Gene-wise copy number alterations associated with CR/IDC growth using a ≥ 30% CR/IDC threshold to stratify samples. Columns contain: Symbol – official gene symbol, Chromosome / Start / End – genomic coordinates of gene locus, FDR – Boschloo’s exact test p-value after correcting for multiple tests using the Benjamini–Hochberg procedure. amplifications_case – number of CR/IDC positive samples with an amplification spanning gene locus, amplifications_control – number of control samples with an amplification spanning gene locus, cases – total number of CR/IDC positive samples, controls – total number of control samples. All entries are sorted by genomic location. Deletions are presented in the same format and listed separately. (XLS 161 kb) [file 12885_2017_3976_MOESM4_ESM.xls]

## Sheet: amplifications
Symbol	Chromosome	Start	End	FDR	amplifications_case	amplifications_control	cases	controls
LOC100505718	8	69824037	70016425	0.00332697	12	6	44	84
SULF1	8	70378858	70573147	0.00332697	12	6	44	84
SLCO5A1	8	70584567	70747299	0.00332697	12	6	44	84
PRDM14	8	70963885	70983562	0.0020492	13	6	44	84
NCOA2	8	71024266	71316020	0.0020492	13	6	44	84
TRAM1	8	71485452	71520694	0.0020492	13	6	44	84
LOC286190	8	71520811	71575513	0.0020492	13	6	44	84
LACTB2	8	71549500	71581447	0.0020492	13	6	44	84
XKR9	8	71581599	71648177	0.0020492	13	6	44	84
EYA1	8	72109667	72274467	0.0020492	13	6	44	84
MSC	8	72753776	72756731	0.00332697	12	6	44	84
LOC100132891	8	72755357	72968547	0.0020492	13	6	44	84
TRPA1	8	72933485	72987819	0.0020492	13	6	44	84
LOC392232	8	73117533	73163869	0.0020492	13	6	44	84
KCNB2	8	73449625	73850584	0.0020492	13	6	44	84
TERF1	8	73921096	73959987	0.00332697	12	6	44	84
SBSPON	8	73976777	74005507	0.00332697	12	6	44	84
LOC100130301	8	74153658	74171737	0.00332697	12	6	44	84
RPL7	8	74202873	74205869	0.00332697	12	6	44	84
RDH10	8	74206836	74237520	0.00332697	12	6	44	84
STAU2-AS1	8	74332308	74353753	0.00332697	12	6	44	84
STAU2	8	74332603	74659943	0.0020492	13	6	44	84
UBE2W	8	74692331	74791145	0.0020492	13	6	44	84
TCEB1	8	74857372	74884522	0.0020492	13	6	44	84
TMEM70	8	74888376	74895018	0.00332697	12	6	44	84
LY96	8	74903563	74941307	0.00332697	12	6	44	84
JPH1	8	75146938	75233562	0.00332697	12	6	44	84
GDAP1	8	75262617	75279335	0.00332697	12	6	44	84
MIR5681A	8	75460777	75460852	0.00332697	12	6	44	84
MIR5681B	8	75460784	75460844	0.00332697	12	6	44	84
FLJ39080	8	75512100	75670587	0.00332697	12	6	44	84
MIR2052	8	75617927	75617982	0.00332697	12	6	44	84
ZFHX4	8	77593514	77779521	0.00184466	13	5	44	84
PEX2	8	77892493	77913280	0.00184466	13	5	44	84
PKIA	8	79428335	79517502	0.0020492	13	6	44	84
ZC2HC1A	8	79578281	79631997	0.00332697	12	6	44	84
IL7	8	79645006	79717758	0.00332697	12	6	44	84
STMN2	8	80523048	80578410	0.0020492	13	6	44	84
HEY1	8	80676244	80680098	0.0020492	13	6	44	84
MRPS28	8	80831094	80942506	0.0020492	13	6	44	84
TPD52	8	80947104	81083836	0.0020492	13	6	44	84
MIR5708	8	81153623	81153708	0.0020492	13	6	44	84
ZBTB10	8	81398447	81434610	0.0020492	13	6	44	84
ZNF704	8	81540685	81787016	0.0020492	13	6	44	84
PAG1	8	81880045	82024303	0.0020492	13	6	44	84
FABP5	8	82192717	82197012	0.0020492	13	6	44	84
PMP2	8	82352563	82359719	0.0020492	13	6	44	84
FABP9	8	82370617	82373758	0.0020492	13	6	44	84
FABP4	8	82390731	82395473	0.0020492	13	6	44	84
FABP12	8	82437280	82443550	0.0020492	13	6	44	84
IMPA1	8	82569150	82598589	0.0020492	13	6	44	84
SLC10A5	8	82605890	82607207	0.0020492	13	6	44	84
ZFAND1	8	82613565	82633539	0.0020492	13	6	44	84
CHMP4C	8	82644687	82671748	0.0020492	13	6	44	84
SNX16	8	82711817	82754521	0.0020492	13	6	44	84
LRRCC1	8	86019322	86058314	0.00680049	11	6	44	84
E2F5	8	86089618	86126753	0.00680049	11	6	44	84
C8orf59	8	86126287	86132643	0.00680049	11	6	44	84
CA13	8	86157715	86196302	0.00680049	11	6	44	84
CA1	8	86240457	86290342	0.00680049	11	6	44	84
CNBD1	8	87878675	88394955	0.00332697	12	6	44	84
DCAF4L2	8	88882970	88886296	0.0132726	11	7	44	84
MMP16	8	89049459	89339717	0.00652172	12	7	44	84
RIPK2	8	90769974	90803292	0.00652172	12	7	44	84
OSGIN2	8	90914095	90940095	0.00652172	12	7	44	84
NBN	8	90945563	90996899	0.00652172	12	7	44	84
DECR1	8	91013579	91064227	0.00652172	12	7	44	84
CALB1	8	91070837	91095107	0.00652172	12	7	44	84
LINC00534	8	91233715	91400187	0.00324047	13	7	44	84
TMEM64	8	91634222	91658133	0.0020492	13	6	44	84
NECAB1	8	91803920	91971630	0.00324047	13	7	44	84
LOC100127983	8	91970705	91997485	0.00324047	13	7	44	84
TMEM55A	8	92006501	92053203	0.00652172	12	7	44	84
OTUD6B	8	92082423	92099323	0.00324047	13	7	44	84
LRRC69	8	92114846	92231464	0.00652172	12	7	44	84
MIR4661	8	92217712	92217786	0.00652172	12	7	44	84
SLC26A7	8	92261515	92410378	0.00652172	12	7	44	84
RUNX1T1	8	92967194	93115454	0.00324047	13	7	44	84
FLJ46284	8	93725189	93798288	0.00324047	13	7	44	84
TRIQK	8	93895757	93978372	0.00324047	13	7	44	84
C8orf87	8	94146323	94179079	0.00324047	13	7	44	84
LINC00535	8	94358694	94712661	0.00324047	13	7	44	84
FAM92A1	8	94712772	94740671	0.00324047	13	7	44	84
RBM12B	8	94743730	94753224	0.00324047	13	7	44	84
RBM12B-AS1	8	94752338	94753047	0.00324047	13	7	44	84
TMEM67	8	94767071	94831460	0.00324047	13	7	44	84
MIR378D2	8	94928249	94928347	0.00324047	13	7	44	84
PDP1	8	94929082	94938296	0.00324047	13	7	44	84
CDH17	8	95139393	95229531	0.00324047	13	7	44	84
GEM	8	95261484	95274547	0.00324047	13	7	44	84
RAD54B	8	95384187	95487343	0.00324047	13	7	44	84
FSBP	8	95439939	95449180	0.00324047	13	7	44	84
KIAA1429	8	95500004	95565746	0.00324047	13	7	44	84
LOC100288748	8	95649512	95651695	0.00324047	13	7	44	84
ESRP1	8	95653363	95719694	0.00324047	13	7	44	84
DPY19L4	8	95732102	95806076	0.00324047	13	7	44	84
INTS8	8	95835533	95892721	0.00324047	13	7	44	84
CCNE2	8	95892452	95907482	0.00324047	13	7	44	84
TP53INP1	8	95938199	95961615	0.00324047	13	7	44	84
NDUFAF6	8	96037213	96070944	0.00324047	13	7	44	84
MIR3150B	8	96085138	96085224	0.00324047	13	7	44	84
MIR3150A	8	96085141	96085221	0.00324047	13	7	44	84
PLEKHF2	8	96145948	96168913	0.00324047	13	7	44	84
LINC01298	8	96219234	96228602	0.00324047	13	7	44	84
C8orf37	8	96257140	96281462	0.00324047	13	7	44	84
LOC100616530	8	96281063	96822371	0.00324047	13	7	44	84
LOC100500773	8	96959212	96960576	0.00324047	13	7	44	84
GDF6	8	97154557	97173020	0.00652172	12	7	44	84
UQCRB	8	97238903	97247862	0.00652172	12	7	44	84
MTERF3	8	97251644	97273796	0.00652172	12	7	44	84
PTDSS1	8	97274166	97346774	0.00652172	12	7	44	84
SDC2	8	97505881	97624037	0.00652172	12	7	44	84
CPQ	8	97657498	98155722	0.00652172	12	7	44	84
TSPYL5	8	98285713	98290176	0.00652172	12	7	44	84
MTDH	8	98656406	98742488	0.00652172	12	7	44	84
LAPTM4B	8	98787808	98864830	0.00652172	12	7	44	84
MATN2	8	98881310	99048946	0.00324047	13	7	44	84
RPL30	8	99053937	99057818	0.00324047	13	7	44	84
SNORA72	8	99054313	99054445	0.00324047	13	7	44	84
ERICH5	8	99076749	99105838	0.00324047	13	7	44	84
HRSP12	8	99114566	99129418	0.00324047	13	7	44	84
POP1	8	99129520	99172069	0.00324047	13	7	44	84
NIPAL2	8	99204386	99306621	0.00324047	13	7	44	84
KCNS2	8	99439249	99443023	0.00324047	13	7	44	84
STK3	8	99466858	99954799	0.00324047	13	7	44	84
OSR2	8	99956630	99964326	0.00652172	12	7	44	84
VPS13B	8	100025493	100889814	0.00324047	13	7	44	84
MIR599	8	100548863	100548958	0.00324047	13	7	44	84
MIR875	8	100549013	100549089	0.00324047	13	7	44	84
COX6C	8	100890222	100906242	0.00324047	13	7	44	84
RGS22	8	100973275	101118344	0.00324047	13	7	44	84
FBXO43	8	101145587	101158099	0.00324047	13	7	44	84
POLR2K	8	101162838	101166230	0.00324047	13	7	44	84
SPAG1	8	101170262	101254132	0.00324047	13	7	44	84
RNF19A	8	101269287	101322379	0.00324047	13	7	44	84
MIR4471	8	101394990	101395073	0.00324047	13	7	44	84
ANKRD46	8	101521979	101572014	0.00324047	13	7	44	84
SNX31	8	101585111	101661893	0.00324047	13	7	44	84
PABPC1	8	101715143	101734315	0.00324047	13	7	44	84
YWHAZ	8	101930803	101965623	0.00324047	13	7	44	84
FLJ42969	8	102064281	102088479	0.00324047	13	7	44	84
ZNF706	8	102209265	102218292	0.00324047	13	7	44	84
NACAP1	8	102381120	102381823	0.00324047	13	7	44	84
GRHL2	8	102504667	102681952	0.00324047	13	7	44	84
NCALD	8	102698769	103137135	0.00324047	13	7	44	84
MIR5680	8	103137659	103137743	0.00324047	13	7	44	84
RRM2B	8	103216728	103251346	0.00324047	13	7	44	84
UBR5	8	103264501	103424917	0.00324047	13	7	44	84
ODF1	8	103563847	103573245	0.00324047	13	7	44	84
KLF10	8	103661004	103667983	0.0020492	14	7	44	84
AZIN1	8	103838535	103876397	0.0020492	14	7	44	84
ATP6V1C1	8	104033247	104085285	0.00324047	13	7	44	84
BAALC-AS2	8	104145190	104153570	0.00324047	13	7	44	84
BAALC	8	104152920	104242533	0.00324047	13	7	44	84
MIR3151	8	104166841	104166917	0.00324047	13	7	44	84
LOC100499183	8	104177736	104184368	0.00324047	13	7	44	84
FZD6	8	104310660	104345094	0.00324047	13	7	44	84
CTHRC1	8	104383742	104395232	0.0020492	14	7	44	84
SLC25A32	8	104410865	104427468	0.00324047	13	7	44	84
DCAF13	8	104426941	104455680	0.00324047	13	7	44	84
RIMS2	8	104512975	105266656	0.00324047	13	7	44	84
DCSTAMP	8	105352023	105368917	0.00324047	13	7	44	84
DPYS	8	105391651	105479277	0.00324047	13	7	44	84
LRP12	8	105501458	105601252	0.00652172	12	7	44	84
ZFPM2	8	106331146	106816767	0.00528588	13	8	44	84
OXR1	8	107282405	107764921	0.00324047	13	7	44	84
ABRA	8	107771710	107782472	0.00652172	12	7	44	84
ANGPT1	8	108261709	108510254	0.00324047	13	7	44	84
RSPO2	8	108911543	109095913	0.0020492	14	7	44	84
EIF3E	8	109213971	109260959	0.00528588	13	8	44	84
EMC2	8	109455852	109499136	0.00528588	13	8	44	84
TMEM74	8	109795345	109799770	0.00528588	13	8	44	84
TRHR	8	110099652	110131812	0.00324047	14	8	44	84
NUDCD1	8	110253147	110346350	0.00324047	14	8	44	84
ENY2	8	110346551	110358189	0.00324047	14	8	44	84
PKHD1L1	8	110374705	110543500	0.0020492	14	7	44	84
EBAG9	8	110551928	110577391	0.00324047	13	7	44	84
SYBU	8	110586404	110704020	0.00324047	13	7	44	84
KCNV1	8	110979232	110986959	0.0020492	14	7	44	84
CSMD3	8	113235158	114449242	0.0020492	14	7	44	84
MIR2053	8	113655721	113655812	0.00184466	14	6	44	84
TRPS1	8	116420723	116681228	0.00324047	13	7	44	84
LINC00536	8	116962735	117337297	0.00324047	13	7	44	84
EIF3H	8	117657054	117768062	0.0020492	14	7	44	84
UTP23	8	117778741	117786921	0.0020492	14	7	44	84
RAD21	8	117858172	117887105	0.0020492	14	7	44	84
RAD21-AS1	8	117886662	117889107	0.0020492	14	7	44	84
MIR3610	8	117886966	117887039	0.0020492	14	7	44	84
AARD	8	117950463	117956239	0.0020492	14	7	44	84
SLC30A8	8	117962511	118188953	0.00184466	14	6	44	84
MED30	8	118532964	118552501	0.0020492	13	6	44	84
EXT1	8	118811601	119124058	0.00184466	14	6	44	84
SAMD12	8	119201694	119634184	0.00324047	13	7	44	84
SAMD12-AS1	8	119633239	119738306	0.00324047	13	7	44	84
TNFRSF11B	8	119935795	119964383	0.0020492	14	7	44	84
COLEC10	8	120079423	120119202	0.0020492	14	7	44	84
MAL2	8	120220609	120257914	0.0020492	14	7	44	84
NOV	8	120428551	120436678	0.0020492	14	7	44	84
ENPP2	8	120569316	120651106	0.0020492	14	7	44	84
TAF2	8	120743013	120845074	0.0020492	14	7	44	84
DSCC1	8	120846180	120868170	0.0020492	14	7	44	84
DEPTOR	8	120885899	121063157	0.0020492	14	7	44	84
COL14A1	8	121137351	121384273	0.0020492	14	7	44	84
MRPL13	8	121408082	121457647	0.00324047	13	7	44	84
MTBP	8	121457637	121535875	0.00324047	13	7	44	84
SNTB1	8	121547984	121824309	0.00324047	13	7	44	84
HAS2	8	122625270	122653630	0.00324047	13	7	44	84
HAS2-AS1	8	122651585	122657564	0.00324047	13	7	44	84
ZHX2	8	123793900	123986755	0.0020492	14	7	44	84
DERL1	8	124025403	124054663	0.0020492	14	7	44	84
TBC1D31	8	124084919	124164392	0.0020492	14	7	44	84
FAM83A	8	124194751	124222318	0.0020492	14	7	44	84
LOC100131726	8	124213411	124214983	0.0020492	14	7	44	84
MIR4663	8	124228027	124228103	0.0020492	14	7	44	84
C8orf76	8	124232195	124253638	0.0020492	14	7	44	84
ZHX1	8	124260689	124287781	0.0020492	14	7	44	84
ATAD2	8	124332090	124408705	0.0020492	14	7	44	84
WDYHV1	8	124428964	124454260	0.0020492	14	7	44	84
FBXO32	8	124510126	124553493	0.0020492	14	7	44	84
KLHL38	8	124657914	124665190	0.0020492	14	7	44	84
ANXA13	8	124693033	124749647	0.0020492	14	7	44	84
FAM91A1	8	124780881	124827690	0.0020492	14	7	44	84
FER1L6	8	124864226	125132302	0.0020492	14	7	44	84
FER1L6-AS1	8	124996377	125053023	0.0020492	14	7	44	84
TMEM65	8	125323158	125384940	0.0020492	14	7	44	84
TRMT12	8	125463047	125465266	0.0020492	14	7	44	84
RNF139	8	125487007	125500859	0.0020492	14	7	44	84
TATDN1	8	125500734	125551329	0.0020492	14	7	44	84
NDUFB9	8	125551342	125562227	0.0020492	14	7	44	84
MTSS1	8	125563027	125740730	0.0020492	14	7	44	84
LOC157381	8	125954249	125963337	0.0020492	14	7	44	84
ZNF572	8	125985538	125991630	0.0020492	14	7	44	84
SQLE	8	126010719	126034525	0.0020492	14	7	44	84
KIAA0196	8	126036502	126104061	0.0020492	14	7	44	84
NSMCE2	8	126104082	126379367	0.0020492	14	7	44	84
TRIB1	8	126442562	126450644	0.0020492	14	7	44	84
LOC100130231	8	126934766	126963441	0.0020492	14	7	44	84
FAM84B	8	127564682	127570711	0.0020492	14	7	44	84
PCAT1	8	128025398	128033259	0.0020492	14	7	44	84
POU5F1B	8	128427856	128429441	0.0020492	14	7	44	84
LOC727677	8	128455594	128494384	0.0020492	14	7	44	84
MYC	8	128748314	128753680	0.0020492	14	7	44	84
MIR1204	8	128808207	128808274	0.0020492	14	7	44	84
PVT1	8	128902873	129113499	0.0020492	14	7	44	84
MIR1205	8	128972878	128972941	0.0020492	14	7	44	84
MIR1206	8	129021143	129021202	0.0020492	14	7	44	84
MIR1207	8	129061397	129061484	0.0020492	14	7	44	84
MIR1208	8	129162361	129162434	0.0020492	14	7	44	84
LOC728724	8	130228712	130253486	0.00324047	13	7	44	84
GSDMC	8	130760441	130799134	0.0020492	14	7	44	84
FAM49B	8	130851838	131028897	0.0020492	14	7	44	84
MIR5194	8	131020579	131020699	0.0020492	14	7	44	84
ASAP1	8	131064350	131455906	0.00184466	14	6	44	84
LOC100507117	8	131094983	131097014	0.00184466	14	6	44	84
ASAP1-IT1	8	131307600	131308779	0.00184466	14	6	44	84
ADCY8	8	131792546	132052835	0.0020492	13	6	44	84
EFR3A	8	132916355	133025886	0.00184466	14	6	44	84
OC90	8	133036466	133071627	0.0020492	13	6	44	84
HHLA1	8	133073732	133117512	0.0020492	13	6	44	84
KCNQ3	8	133133104	133493004	0.00184466	14	6	44	84
HPYR1	8	133572744	133573726	0.0020492	14	7	44	84
LRRC6	8	133584446	133687813	0.0020492	14	7	44	84
TMEM71	8	133722191	133772914	0.0020492	14	7	44	84
PHF20L1	8	133787603	133861052	0.0020492	14	7	44	84
TG	8	133879204	134147143	0.0020492	14	7	44	84
SLA	8	134048972	134115310	0.0020492	14	7	44	84
WISP1	8	134203281	134243932	0.0020492	14	7	44	84
NDRG1	8	134249413	134309547	0.0020492	14	7	44	84
ST3GAL1	8	134467090	134584183	0.0020492	14	7	44	84
ZFAT	8	135490030	135725292	0.00184466	14	6	44	84
ZFAT-AS1	8	135610313	135612932	0.00184466	14	6	44	84
MIR30B	8	135812762	135812850	0.0020492	14	7	44	84
MIR30D	8	135817118	135817188	0.0020492	14	7	44	84
LOC286094	8	136246373	136311962	0.00184466	14	6	44	84
KHDRBS3	8	136469715	136659848	0.0020492	14	7	44	84
FAM135B	8	139142265	139509065	0.0012461	13	4	44	84
COL22A1	8	139600477	139926236	0.0012461	13	4	44	84
KCNK9	8	140624803	140715299	0.00118134	15	5	44	84
TRAPPC9	8	140742585	141468678	0.00118134	15	5	44	84
CHRAC1	8	141521396	141527252	0.00118134	15	5	44	84
AGO2	8	141541263	141645646	0.00118134	15	5	44	84
PTK2	8	141668480	142011412	0.00118134	15	5	44	84
DENND3	8	142138719	142205900	0.00118134	15	5	44	84
SLC45A4	8	142220869	142238673	0.00118134	15	5	44	84
LOC731779	8	142350647	142354720	0.00118134	15	4	44	84
GPR20	8	142366586	142377365	0.00118134	15	4	44	84
PTP4A3	8	142432006	142441620	0.00118134	15	4	44	84
MROH5	8	142443928	142517330	0.00118134	15	4	44	84
MIR4472-1	8	143257699	143257779	0.00118134	14	4	44	84
LINC00051	8	143279716	143290364	0.00118134	14	4	44	84
TSNARE1	8	143293440	143484543	0.00118134	14	4	44	84
BAI1	8	143545376	143626368	0.00118134	14	4	44	84
ARC	8	143692404	143695833	0.00118134	14	4	44	84
PSCA	8	143751725	143764145	0.0012461	13	4	44	84
LY6K	8	143781528	143785584	0.0012461	13	4	44	84
LOC100288181	8	143783669	143808391	0.0012461	13	4	44	84
THEM6	8	143808620	143818350	0.0012461	13	4	44	84
SLURP1	8	143822361	143823829	0.0012461	13	4	44	84
LYPD2	8	143831627	143833952	0.0012461	13	4	44	84
LYNX1	8	143845755	143859640	0.0012461	13	4	44	84
LY6D	8	143866297	143868008	0.0012461	13	4	44	84
GML	8	143916216	143928262	0.0012461	13	4	44	84
CYP11B1	8	143953772	143961236	0.0012461	13	4	44	84
CYP11B2	8	143991974	143999259	0.0012461	13	4	44	84
LOC100133669	8	144063447	144099807	0.0012461	13	4	44	84
LY6E	8	144099901	144103827	0.0012461	13	4	44	84
C8orf31	8	144120678	144135720	0.0012461	13	4	44	84
LY6H	8	144239330	144242053	0.0012461	14	5	44	84
GPIHBP1	8	144295067	144299044	0.00118134	15	5	44	84
ZFP41	8	144328990	144344875	0.0012461	15	6	44	84
GLI4	8	144349606	144359101	0.0012461	15	6	44	84
ZNF696	8	144373558	144382120	0.0012461	15	6	44	84
TOP1MT	8	144391496	144442147	0.0012461	15	6	44	84
RHPN1-AS1	8	144448792	144450805	0.0012461	15	6	44	84
RHPN1	8	144451024	144466390	0.0012461	15	6	44	84
MAFA	8	144510229	144512602	0.00118134	15	5	44	84
ZC3H3	8	144519824	144623620	0.0012461	15	6	44	84
GSDMD	8	144635556	144645231	0.0012461	14	5	44	84
MROH6	8	144648362	144654928	0.0012461	14	5	44	84
NAPRT	8	144656954	144660513	0.0012461	14	5	44	84
EEF1D	8	144661866	144679845	0.0012461	14	5	44	84
TIGD5	8	144680073	144682485	0.0012461	14	5	44	84
PYCRL	8	144686082	144691784	0.0012461	14	5	44	84
TSTA3	8	144694787	144699732	0.0020492	12	5	44	84
ZNF623	8	144718182	144735900	0.0020492	12	5	44	84
ZNF707	8	144766621	144777555	0.0020492	12	5	44	84
BREA2	8	144779284	144780583	0.0020492	12	5	44	84
CCDC166	8	144788863	144790279	0.0020492	12	5	44	84
MAPK15	8	144798506	144804633	0.0020492	12	5	44	84
FAM83H	8	144806102	144815914	0.0020492	12	5	44	84
MIR4664	8	144815252	144815323	0.0020492	12	5	44	84
LOC100128338	8	144816309	144828507	0.0020492	12	5	44	84
SCRIB	8	144873089	144897549	0.0020492	12	5	44	84
MIR937	8	144895126	144895212	0.0020492	12	5	44	84
PUF60	8	144898513	144911556	0.0020492	12	5	44	84
NRBP2	8	144915754	144923146	0.0020492	12	5	44	84
EPPK1	8	144939911	144947434	0.0020492	12	5	44	84
PLEC	8	144989320	145050913	0.0020492	12	5	44	84
MIR661	8	145019358	145019447	0.0020492	12	5	44	84
PARP10	8	145051319	145060635	0.0020492	12	5	44	84
GRINA	8	145064225	145067583	0.0020492	12	5	44	84
SPATC1	8	145086581	145102015	0.0020492	12	5	44	84
OPLAH	8	145106166	145115584	0.0020492	12	5	44	84
EXOSC4	8	145133521	145135551	0.0020492	12	5	44	84
GPAA1	8	145137523	145141119	0.0020492	12	5	44	84
CYC1	8	145149959	145152428	0.0020492	12	5	44	84
SHARPIN	8	145153535	145159140	0.0020492	12	5	44	84
MAF1	8	145159304	145162515	0.0020492	12	5	44	84
KIAA1875	8	145162628	145173218	0.0020492	12	5	44	84
HGH1	8	145192671	145440828	0.0020492	12	5	44	84
MROH1	8	145202918	145316843	0.0020492	12	5	44	84
SCX	8	145321516	145492131	0.0020492	12	5	44	84
BOP1	8	145486055	145515120	0.0020492	12	5	44	84
HSF1	8	145515269	145538385	0.0020492	12	5	44	84
DGAT1	8	145538246	145550567	0.0020492	12	5	44	84
SCRT1	8	145554453	145559943	0.0020492	12	5	44	84
TMEM249	8	145576885	145578574	0.0020492	12	5	44	84
FBXL6	8	145579087	145582183	0.0020492	12	5	44	84
SLC52A2	8	145582216	145584948	0.0020492	12	5	44	84
ADCK5	8	145597730	145618453	0.0020492	12	5	44	84
CPSF1	8	145618445	145634733	0.0020492	12	5	44	84
MIR939	8	145619363	145619445	0.0020492	12	5	44	84
MIR1234	8	145625475	145625559	0.0020492	12	5	44	84
SLC39A4	8	145637797	145642273	0.0020492	12	5	44	84
VPS28	8	145648999	145653927	0.0020492	12	5	44	84
ZNF16	8	146155743	146176274	0.0020492	12	5	44	84
OR51A4	11	4967388	4968330	0.0388141	11	9	44	84
HERC2P3	15	20613649	20711433	0.0471632	14	14	44	84
GOLGA6L6	15	20737093	20747114	0.0471632	14	14	44	84

## Sheet: deletions
Symbol	Chromosome	Start	End	FDR	deletions_case	deletions_control	cases	controls
FOXP1	3	71003864	71633140	0.00292599	10	3	44	84
MIR1284	3	71591120	71591240	0.00292599	10	3	44	84
LOC201617	3	72200407	72223490	0.0114501	9	4	44	84
RYBP	3	72423743	72495774	0.0114501	9	4	44	84
UGT2B17	4	69402902	69434245	0.0257089	10	7	44	84
SETD9	5	56205086	56221359	0.0129531	12	8	44	84
MIER3	5	56215428	56247954	0.0129531	12	8	44	84
GPBP1	5	56469774	56560506	0.00893325	12	7	44	84
IBTK	6	82879955	82957448	0.0196548	12	9	44	84
TPBG	6	83072922	83077133	0.0302293	12	10	44	84
UBE3D	6	83602185	83775545	0.0173008	13	10	44	84
DOPEY1	6	83777384	83878190	0.0173008	13	10	44	84
PGM3	6	83874592	83903655	0.0173008	13	10	44	84
RWDD2A	6	83903031	83906256	0.0173008	13	10	44	84
ME1	6	83920109	84140938	0.0242299	13	11	44	84
PRSS35	6	84222193	84235421	0.00893325	15	11	44	84
SNAP91	6	84262604	84419127	0.0145384	14	11	44	84
RIPPLY2	6	84562984	84567234	0.00893325	15	11	44	84
CYB5R4	6	84569369	84670146	0.00893325	15	11	44	84
MRAP2	6	84743419	84800605	0.00893325	15	11	44	84
CEP162	6	84833959	84937335	0.00893325	15	11	44	84
TBX18	6	85444156	85473899	0.00440642	17	12	44	84
NT5E	6	86159301	86205509	0.0015606	18	11	44	84
SNX14	6	86215214	86303629	0.00235322	18	12	44	84
SYNCRIP	6	86317501	86353043	0.00235322	18	12	44	84
SNHG5	6	86386724	86388451	0.00385216	18	13	44	84
SNORD50A	6	86387011	86387086	0.00385216	18	13	44	84
SNORD50B	6	86387306	86387377	0.00385216	18	13	44	84
HTR1E	6	87647023	87726397	0.00703864	17	13	44	84
CGA	6	87795215	87804865	0.00385216	18	13	44	84
ZNF292	6	87865268	87973406	0.0148751	16	14	44	84
GJB7	6	87992696	88038996	0.0148751	16	14	44	84
SMIM8	6	88032305	88052043	0.0148751	16	14	44	84
C6orf163	6	88054570	88075181	0.0148751	16	14	44	84
C6orf164	6	88106841	88109459	0.0148751	16	14	44	84
C6orf165	6	88117689	88174191	0.0148751	16	14	44	84
SLC35A1	6	88182642	88222057	0.00703864	17	13	44	84
RARS2	6	88224095	88299735	0.00703864	17	13	44	84
ORC3	6	88299784	88377172	0.0114501	16	13	44	84
AKIRIN2	6	88384577	88411985	0.0114501	16	13	44	84
SPACA1	6	88757506	88776550	0.00385216	18	13	44	84
CNR1	6	88849584	88875767	0.00385216	18	13	44	84
RNGTT	6	89319988	89673348	0.00385216	18	13	44	84
PNRC1	6	89790428	89794879	0.00385216	18	13	44	84
SRSF12	6	89805677	89827800	0.00385216	18	13	44	84
PM20D2	6	89855768	89875284	0.00385216	18	13	44	84
GABRR1	6	89887222	89941007	0.00385216	18	13	44	84
GABRR2	6	89966839	90025018	0.00703864	17	13	44	84
UBE2J1	6	90036343	90062619	0.00703864	17	13	44	84
RRAGD	6	90074334	90121995	0.00385216	18	13	44	84
ANKRD6	6	90142896	90343553	0.00545569	18	14	44	84
LYRM2	6	90341942	90348474	0.00469846	19	15	44	84
MDN1	6	90353230	90529442	0.00469846	19	15	44	84
CASP8AP2	6	90539618	90584155	0.00261703	20	15	44	84
GJA10	6	90604187	90605819	0.00160298	20	14	44	84
BACH2	6	90636246	91006627	0.00103698	20	13	44	84
MIR4464	6	91022460	91022552	0.00304163	19	14	44	84
MAP3K7	6	91223291	91297020	0.00703864	19	16	44	84
MIR4643	6	92231377	92231455	0.00469846	19	15	44	84
EPHA7	6	93949739	94129300	0.0114501	18	16	44	84
TSG1	6	94416800	94486199	0.00793697	18	15	44	84
MANEA	6	96025372	96057328	0.00912115	17	14	44	84
FUT9	6	96463844	96663488	0.0114501	16	13	44	84
UFL1	6	96969701	97003151	0.0114501	16	13	44	84
FHL5	6	97010423	97064512	0.0196548	15	13	44	84
POU3F2	6	99282579	99286666	0.0381253	14	14	44	84
GRIK2	6	101846860	102517958	0.0249676	15	14	44	84
C6orf203	6	107349406	107372547	0.0381253	14	14	44	84
BEND3	6	107386384	107435636	0.0381253	14	14	44	84
PDSS2	6	107473760	107780779	0.0381253	14	14	44	84
FOXO3	6	108881025	109005971	0.0381253	14	14	44	84
LINC00222	6	109072856	109091145	0.0381253	14	14	44	84
ARMC2	6	109169618	109295352	0.0381253	14	14	44	84
SESN1	6	109307639	109415708	0.0381253	14	14	44	84
CEP57L1	6	109416355	109485115	0.0381253	14	14	44	84
CCDC162P	6	109615505	109629423	0.0381253	14	14	44	84
CD164	6	109687716	109703762	0.0381253	14	14	44	84
PPIL6	6	109711417	109762374	0.0381253	14	14	44	84
SMPD2	6	109761930	109765122	0.0381253	14	14	44	84
MICAL1	6	109765265	109777190	0.0381253	14	14	44	84
ZBTB24	6	109783718	109804440	0.0381253	14	14	44	84
RPF2	6	111303290	111346794	0.0480766	13	13	44	84
GSTM2P1	6	111367621	111368757	0.0480766	13	13	44	84
SLC16A10	6	111408780	111544606	0.0302293	14	13	44	84
KIAA1919	6	111580481	111590261	0.0302293	14	13	44	84
REV3L	6	111620233	111804414	0.0480766	13	13	44	84
TRAF3IP2-AS1	6	111804674	111923497	0.0333872	13	12	44	84
TRAF3IP2	6	111876580	111927477	0.0333872	13	12	44	84
FYN	6	111981534	112194655	0.0480766	13	13	44	84
WISP3	6	112375277	112390887	0.0302293	14	13	44	84
TUBE1	6	112391859	112408751	0.0302293	14	13	44	84
FAM229B	6	112408673	112423993	0.0480766	13	13	44	84
LAMA4	6	112429133	112575917	0.0480766	13	13	44	84
RFPL4B	6	112668531	112672498	0.0480766	13	13	44	84
HS3ST5	6	114376749	114384041	0.0302293	14	13	44	84
FRK	6	116262692	116381921	0.0145384	14	11	44	84
TPI1P3	6	116359893	116361107	0.0242299	13	11	44	84
NT5DC1	6	116421998	116566853	0.0145384	14	11	44	84
COL10A1	6	116440084	116447296	0.0145384	14	11	44	84
TSPYL4	6	116571130	116575261	0.0145384	14	11	44	84
TSPYL1	6	116596021	116601280	0.0145384	14	11	44	84
DSE	6	116601282	116759442	0.0145384	14	11	44	84
FAM26F	6	116782555	116784934	0.0145384	14	11	44	84
TRAPPC3L	6	116817650	116866773	0.0145384	14	11	44	84
FAM26E	6	116832807	116839709	0.0145384	14	11	44	84
FAM26D	6	116850175	116880031	0.0242299	13	11	44	84
RWDD1	6	116892582	116914436	0.0242299	13	11	44	84
RSPH4A	6	116937641	116954148	0.0242299	13	11	44	84
ZUFSP	6	116956780	116989973	0.0242299	13	11	44	84
KPNA5	6	117002366	117063030	0.0242299	13	11	44	84
FAM162B	6	117073359	117086886	0.0242299	13	11	44	84
GPRC6A	6	117113247	117150198	0.0242299	13	11	44	84
RFX6	6	117198375	117253326	0.0145384	14	11	44	84
VGLL2	6	117586720	117594728	0.0145384	14	11	44	84
ROS1	6	117609529	117747018	0.0242299	13	11	44	84
DCBLD1	6	117803819	117891020	0.00976736	14	10	44	84
GOPC	6	117881432	117923705	0.00976736	14	10	44	84
NUS1	6	117996616	118031886	0.00976736	14	10	44	84
SLC35F1	6	118228688	118638839	0.0480766	11	10	44	84
FAM184A	6	119280995	119470358	0.032432	11	9	44	84
MIR548B	6	119390211	119390308	0.032432	11	9	44	84
OR4F21	8	116085	117024	0.000808426	15	6	44	84
RPL23AP53	8	158344	182318	0.00893325	19	17	44	84
ZNF596	8	182199	197339	0.0075211	20	18	44	84
FBXO25	8	356807	419875	0.0075211	20	18	44	84
TDRP	8	439789	495781	0.0075211	20	18	44	84
ERICH1	8	614199	681226	0.00255948	22	18	44	84
LOC286083	8	1244293	1250827	0.00385216	22	19	44	84
DLGAP2	8	1449568	1656642	0.00385216	22	19	44	84
CLN8	8	1711869	1734736	0.00385216	22	19	44	84
MIR596	8	1765396	1765473	0.00385216	22	19	44	84
ARHGEF10	8	1772148	1906807	0.00385216	22	19	44	84
KBTBD11	8	1922043	1955109	0.00385216	22	19	44	84
MYOM2	8	1993157	2093380	0.00385216	22	19	44	84
CSMD1	8	2792874	4852328	0.00311234	21	17	44	84
LOC100287015	8	6261076	6264069	0.0170843	19	19	44	84
MCPH1	8	6264112	6501140	0.0103639	20	19	44	84
ANGPT2	8	6357174	6420784	0.0103639	20	19	44	84
AGPAT5	8	6565877	6619021	0.0103639	20	19	44	84
MIR4659A	8	6602684	6602765	0.0103639	20	19	44	84
MIR4659B	8	6602688	6602761	0.0103639	20	19	44	84
XKR5	8	6666040	6693166	0.0103639	20	19	44	84
LOC100652791	8	6693075	6699975	0.0103639	20	19	44	84
DEFB1	8	6728096	6735529	0.00670063	21	19	44	84
DEFA6	8	6782215	6783598	0.00670063	21	19	44	84
DEFA4	8	6793344	6795786	0.00670063	21	19	44	84
DEFA10P	8	6825662	6826635	0.0075211	20	18	44	84
DEFA1	8	6835170	6875823	0.00893325	21	20	44	84
DEFA1B	8	6835170	6875823	0.00893325	21	20	44	84
DEFT1P	8	6844699	6866346	0.00893325	21	20	44	84
DEFT1P2	8	6844699	6866346	0.00893325	21	20	44	84
DEFA3	8	6873390	6875816	0.0103639	20	19	44	84
DEFA5	8	6912828	6914259	0.0075211	20	18	44	84
LOC349196	8	7118140	7143880	0.0249676	15	14	44	84
FAM66B	8	7159132	7212876	0.00747607	16	12	44	84
DEFB109P1B	8	7170367	7177473	0.032432	15	15	44	84
USP17L1	8	7189908	7191501	0.00747607	16	12	44	84
USP17L4	8	7194636	7196229	0.00385216	18	13	44	84
ZNF705G	8	7215497	7220490	0.00469846	19	15	44	84
DEFB4B	8	7272384	7274354	0.0242299	19	20	44	84
DEFB103B	8	7286415	7287682	0.0242299	19	20	44	84
SPAG11B	8	7305275	7321192	0.0242299	19	20	44	84
DEFB104B	8	7327829	7332604	0.0242299	19	20	44	84
DEFB106B	8	7340025	7343909	0.0242299	19	20	44	84
DEFB105B	8	7345242	7347073	0.0242299	19	20	44	84
DEFB107B	8	7353367	7366833	0.0242299	19	20	44	84
FAM90A7P	8	7413659	7431920	0.0242299	19	20	44	84
FAM90A10P	8	7627105	7628835	0.0242299	19	20	44	84
DEFB107A	8	7669241	7673238	0.0242299	19	20	44	84
DEFB105A	8	7679529	7681360	0.0242299	19	20	44	84
DEFB106A	8	7682693	7686575	0.0242299	19	20	44	84
DEFB104A	8	7693992	7698764	0.0242299	19	20	44	84
SPAG11A	8	7705401	7721319	0.0242299	19	20	44	84
DEFB103A	8	7738725	7740105	0.0242299	19	20	44	84
DEFB4A	8	7752198	7754237	0.0360287	18	20	44	84
ZNF705B	8	7783858	7809935	0.0242299	17	17	44	84
FAM66E	8	7812534	7866277	0.00703864	17	13	44	84
USP17L8	8	7829182	7830775	0.00912115	17	14	44	84
USP17L3	8	7833914	7835507	0.00385216	18	13	44	84
MIR548I3	8	7946462	7946611	0.00304163	19	14	44	84
FAM86B3P	8	8086091	8102387	0.0206873	18	18	44	84
SGK223	8	8175257	8239257	0.00155429	23	18	44	84
CLDN23	8	8559665	8561617	0.00201478	23	19	44	84
MFHAS1	8	8641998	8751131	0.00201478	23	19	44	84
ERI1	8	8860313	8890849	0.00201478	23	19	44	84
MIR4660	8	8905954	8906028	0.00201478	23	19	44	84
PPP1R3B	8	8993763	9009152	0.00201478	23	19	44	84
LOC157273	8	9182560	9192590	0.00201478	23	19	44	84
TNKS	8	9413444	9639856	0.00201478	23	19	44	84
MIR597	8	9599181	9599278	0.00201478	23	19	44	84
LINC00599	8	9757573	9760839	0.00103698	24	19	44	84
MIR124-1	8	9760897	9760982	0.00103698	24	19	44	84
MSRA	8	9911829	10286401	0.000313394	26	19	44	84
PRSS55	8	10383055	10411676	0.000313394	26	19	44	84
RP1L1	8	10463859	10512617	0.000313394	26	19	44	84
C8orf74	8	10530146	10558103	0.000313394	26	19	44	84
SOX7	8	10581277	10588022	0.000313394	26	19	44	84
PINX1	8	10622883	10697299	0.000313394	26	19	44	84
MIR1322	8	10682882	10682953	0.000313394	26	19	44	84
XKR6	8	10753656	11058875	0.000313394	26	19	44	84
MIR598	8	10892715	10892812	0.000313394	26	19	44	84
MTMR9	8	11141999	11185654	0.000313394	26	19	44	84
SLC35G5	8	11188494	11189695	0.000313394	26	19	44	84
TDH	8	11197145	11225961	0.000313394	26	19	44	84
FAM167A-AS1	8	11225910	11296166	0.000313394	26	19	44	84
FAM167A	8	11278972	11324276	0.000313394	26	19	44	84
BLK	8	11351520	11422108	0.000313394	26	19	44	84
LINC00208	8	11434043	11438850	0.000313394	26	19	44	84
GATA4	8	11561716	11617509	0.000313394	26	19	44	84
NEIL2	8	11627171	11644854	0.000313394	26	19	44	84
FDFT1	8	11660189	11696818	0.000313394	26	19	44	84
CTSB	8	11700033	11725646	0.000313394	26	19	44	84
DEFB136	8	11831445	11832108	0.000313394	26	19	44	84
DEFB135	8	11839829	11842099	0.000605666	25	19	44	84
DEFB134	8	11851488	11853760	0.000808426	24	18	44	84
DEFB130	8	11921897	12175825	0.00793697	18	15	44	84
LOC100133267	8	11921897	12175825	0.00793697	18	15	44	84
ZNF705D	8	11946846	11973025	0.00451781	21	18	44	84
FAM66D	8	11973290	12008698	0.0114501	21	21	44	84
LOC392196	8	11985366	11986806	0.00703864	19	16	44	84
USP17L7	8	11989925	11991518	0.0114501	21	21	44	84
USP17L2	8	11994676	11996269	0.0103639	20	19	44	84
FAM90A2P	8	12030962	12034776	0.0312698	17	18	44	84
FAM86B1	8	12039612	12051624	0.032432	15	15	44	84
FAM86B2	8	12283123	12293852	0.0312698	17	18	44	84
LOC100506990	8	12294521	12424354	0.0381253	14	14	44	84
LOC729732	8	12394587	12523120	0.021635	16	15	44	84
LONRF1	8	12579405	12612992	0.000149747	27	19	44	84
MIR3926-1	8	12584740	12584813	0.000149747	27	19	44	84
MIR3926-2	8	12584745	12584808	0.000149747	27	19	44	84
LOC340357	8	12623570	12668910	0.000231598	27	20	44	84
KIAA1456	8	12803182	12887284	0.000149747	27	19	44	84
DLC1	8	12940871	13372429	0.000149747	27	19	44	84
C8orf48	8	13424351	13425797	0.000313394	26	19	44	84
SGCZ	8	13947372	15095792	8.24503e-05	27	17	44	84
MIR383	8	14710946	14711019	7.68016e-05	28	17	44	84
TUSC3	8	15397595	15624158	0.000149747	27	19	44	84
MSR1	8	15965386	16050300	0.000149747	27	19	44	84
FGF20	8	16850333	16859674	0.000149747	27	19	44	84
MICU3	8	16884746	16980148	0.000149747	27	19	44	84
ZDHHC2	8	17013835	17080241	0.000231598	27	20	44	84
CNOT7	8	17086739	17104387	0.000231598	27	20	44	84
VPS37A	8	17104400	17155533	0.000231598	27	20	44	84
MTMR7	8	17154305	17271040	0.000231598	27	20	44	84
SLC7A2	8	17354596	17428077	0.000139926	28	20	44	84
PDGFRL	8	17433941	17500642	0.000139926	28	20	44	84
MTUS1	8	17501302	17658426	8.24503e-05	29	20	44	84
FGL1	8	17721899	17753047	8.24503e-05	29	20	44	84
PCM1	8	17780365	17887457	8.24503e-05	29	20	44	84
ASAH1	8	17913924	17942507	8.24503e-05	29	20	44	84
NAT1	8	18027970	18081198	7.68016e-05	29	19	44	84
NAT2	8	18248754	18258723	8.24503e-05	29	20	44	84
PSD3	8	18384812	18871196	8.24503e-05	29	20	44	84
LOC100128993	8	19041185	19103032	7.68016e-05	30	20	44	84
SH2D4A	8	19171080	19253729	8.24503e-05	29	20	44	84
CSGALNACT1	8	19261671	19540261	0.000139926	29	22	44	84
INTS10	8	19674917	19709586	0.000139926	29	22	44	84
LPL	8	19796581	19824770	0.000139926	29	22	44	84
SLC18A1	8	20002365	20040717	0.000139926	29	22	44	84
ATP6V1B2	8	20054703	20079207	0.000139926	29	22	44	84
LZTS1	8	20103675	20112803	0.000139926	29	22	44	84
LZTS1-AS1	8	20133283	20147969	0.000139926	29	22	44	84
LOC286114	8	20831496	20852630	0.000205226	29	23	44	84
GFRA2	8	21549529	21646346	0.000113765	30	23	44	84
DOK2	8	21766383	21771205	0.000113765	30	23	44	84
XPO7	8	21777179	21864096	0.000113765	30	23	44	84
NPM2	8	21882353	21894408	0.000113765	30	23	44	84
FGF17	8	21900427	21906319	0.000113765	30	23	44	84
DMTN	8	21911080	21940036	0.000113765	30	23	44	84
FAM160B2	8	21946713	21961891	0.000113765	30	23	44	84
NUDT18	8	21964382	21966932	0.000113765	30	23	44	84
HR	8	21971931	21988565	0.000113765	30	23	44	84
REEP4	8	21995532	21999448	0.000113765	30	23	44	84
LGI3	8	22004342	22014344	0.000113765	30	23	44	84
SFTPC	8	22019183	22021991	0.000113765	30	23	44	84
BMP1	8	22022652	22069840	0.000113765	30	23	44	84
PHYHIP	8	22077215	22089851	0.000113765	30	23	44	84
MIR320A	8	22102474	22102556	0.000113765	30	23	44	84
POLR3D	8	22102618	22108680	0.000113765	30	23	44	84
PIWIL2	8	22132809	22213584	0.000113765	30	23	44	84
SLC39A14	8	22224761	22291640	0.000205226	29	23	44	84
PPP3CC	8	22298482	22398657	0.000205226	29	23	44	84
SORBS3	8	22409250	22433008	0.000113765	30	23	44	84
PDLIM2	8	22436253	22455538	0.000113765	30	23	44	84
C8orf58	8	22457113	22461662	0.000113765	30	23	44	84
CCAR2	8	22462144	22477983	0.000149747	30	24	44	84
BIN3	8	22477946	22526661	0.000149747	30	24	44	84
BIN3-IT1	8	22497883	22499722	0.000149747	30	24	44	84
EGR3	8	22545173	22550815	0.000149747	30	24	44	84
PEBP4	8	22570764	22785421	0.000149747	30	24	44	84
RHOBTB2	8	22844929	22877710	0.000149747	30	24	44	84
TNFRSF10B	8	22877647	22926700	0.000149747	30	24	44	84
LOC286059	8	22925741	22941132	0.000149747	30	24	44	84
LOC254896	8	22941867	22961070	0.000149747	30	24	44	84
TNFRSF10C	8	22960326	22974950	0.000149747	30	24	44	84
TNFRSF10D	8	22993100	23021543	0.000149747	30	24	44	84
TNFRSF10A	8	23048969	23082680	0.000149747	30	24	44	84
LOC389641	8	23082733	23088439	0.000149747	30	24	44	84
CHMP7	8	23101149	23119512	0.000149747	30	24	44	84
R3HCC1	8	23145611	23153792	0.000149747	30	24	44	84
LOXL2	8	23154409	23261722	0.000149747	30	24	44	84
LOC100507156	8	23193720	23223638	0.000149747	30	24	44	84
ENTPD4	8	23286664	23315244	0.000149747	30	24	44	84
SLC25A37	8	23386362	23430063	0.000149747	30	24	44	84
NKX3-1	8	23536205	23540450	0.000212278	30	25	44	84
NKX2-6	8	23559963	23564111	0.000451322	29	25	44	84
STC1	8	23699433	23712320	0.000451322	29	25	44	84
ADAM28	8	24151579	24212726	0.000451322	29	25	44	84
ADAMDEC1	8	24241797	24263526	0.000451322	29	25	44	84
ADAM7	8	24298508	24367077	0.000451322	29	25	44	84
NEFM	8	24771273	24776606	0.000205226	29	23	44	84
NEFL	8	24808468	24814131	0.000205226	29	23	44	84
DOCK5	8	25042286	25270619	8.24503e-05	30	22	44	84
GNRH1	8	25276773	25282556	7.68016e-05	31	22	44	84
KCTD9	8	25285363	25315984	7.68016e-05	31	22	44	84
CDCA2	8	25316512	25365425	7.68016e-05	31	22	44	84
EBF2	8	25699245	25902640	8.24503e-05	30	22	44	84
PPP2R2A	8	26149006	26230195	7.56571e-05	31	21	44	84
BNIP3L	8	26240522	26270644	7.56571e-05	31	21	44	84
PNMA2	8	26362195	26371483	7.56571e-05	31	21	44	84
DPYSL2	8	26371708	26515693	7.56571e-05	31	21	44	84
ADRA1A	8	26605666	26722922	7.56571e-05	31	21	44	84
STMN4	8	27093813	27115903	7.56571e-05	31	21	44	84
TRIM35	8	27142403	27168834	7.56571e-05	31	21	44	84
PTK2B	8	27168998	27316908	7.56571e-05	31	21	44	84
CHRNA2	8	27317277	27336813	7.56571e-05	31	21	44	84
EPHX2	8	27348518	27402439	8.24503e-05	30	21	44	84
CLU	8	27454433	27472328	0.000205226	28	21	44	84
SCARA3	8	27491576	27534286	0.000205226	28	21	44	84
MIR3622B	8	27559189	27559284	0.000205226	28	21	44	84
MIR3622A	8	27559193	27559276	0.000205226	28	21	44	84
CCDC25	8	27590832	27630170	0.0002684	28	22	44	84
ESCO2	8	27632057	27662424	0.0002684	28	22	44	84
PBK	8	27667137	27695349	0.00103698	26	22	44	84
SCARA5	8	27727398	27850369	0.00103698	26	22	44	84
MIR4287	8	27743555	27743633	0.00103698	26	22	44	84
NUGGC	8	27879480	27941388	0.000899681	25	20	44	84
ELP3	8	27950583	28048669	0.000484481	26	20	44	84
PNOC	8	28174648	28200868	0.000484481	26	20	44	84
ZNF395	8	28203101	28243977	0.000899681	25	20	44	84
FBXO16	8	28285925	28347835	0.000899681	25	20	44	84
FZD3	8	28351721	28431785	0.000899681	25	20	44	84
MIR4288	8	28362632	28362699	0.000899681	25	20	44	84
EXTL3	8	28559152	28611202	0.000899681	25	20	44	84
INTS9	8	28625174	28747698	0.00160298	24	20	44	84
HMBOX1	8	28747910	28910242	0.00160298	24	20	44	84
KIF13B	8	28924794	29120610	0.00160298	24	20	44	84
DUSP4	8	29190578	29208267	0.00160298	24	20	44	84
LINC00589	8	29578775	29605625	0.00103698	24	19	44	84
LOC286135	8	29779028	29811123	0.00103698	24	19	44	84
MIR3148	8	29814787	29814864	0.00103698	24	19	44	84
MIR548O2	8	29920257	30108213	0.00103698	24	19	44	84
SARAF	8	29920630	29940649	0.00103698	24	19	44	84
LEPROTL1	8	29952921	29995222	0.00103698	24	19	44	84
MBOAT4	8	29989186	30002200	0.00103698	24	19	44	84
DCTN6	8	30013812	30041155	0.00103698	24	19	44	84
LOC100128750	8	30239634	30242917	0.00103698	24	19	44	84
RBPMS	8	30241943	30429734	0.00103698	24	19	44	84
GTF2E2	8	30436030	30515738	0.00103698	24	19	44	84
LOC100507341	8	30496116	30503469	0.00103698	24	19	44	84
GSR	8	30535579	30585486	0.000536733	24	17	44	84
UBXN8	8	30601689	30624520	0.000808426	24	18	44	84
PPP2CB	8	30643125	30670352	0.000808426	24	18	44	84
TEX15	8	30689059	30706533	0.000808426	24	18	44	84
PURG	8	30853320	30891231	0.00155429	23	18	44	84
WRN	8	30890777	31031277	0.00155429	23	18	44	84
NRG1	8	31497267	32622558	0.00255948	22	18	44	84
NRG1-IT3	8	32298261	32300241	0.00155429	23	18	44	84
FUT10	8	33228343	33330664	0.00170482	22	17	44	84
MAK16	8	33342684	33358778	0.00170482	22	17	44	84
TTI2	8	33356026	33370703	0.00255948	22	18	44	84
RNF122	8	33405272	33424643	0.00255948	22	18	44	84
DUSP26	8	33448853	33457439	0.00255948	22	18	44	84
UNC5D	8	35092974	35652181	0.00261703	20	15	44	84
KCNU1	8	36641841	36793643	0.0129531	17	15	44	84
ZNF703	8	37553300	37556396	0.021635	16	15	44	84
ERLIN2	8	37594096	37615319	0.021635	16	15	44	84
LOC728024	8	37604073	37605564	0.021635	16	15	44	84
PROSC	8	37620100	37637286	0.0302293	16	16	44	84
GPR124	8	37654400	37701504	0.0302293	16	16	44	84
BRF2	8	37701397	37707431	0.0302293	16	16	44	84
RAB11FIP1	8	37716464	37757015	0.0302293	16	16	44	84
GOT1L1	8	37791799	37797647	0.0302293	16	16	44	84
ADRB3	8	37820513	37824184	0.0302293	16	16	44	84
EIF4EBP1	8	37888019	37917883	0.0302293	16	16	44	84
ASH2L	8	37963010	37997598	0.0302293	16	16	44	84
STAR	8	38000217	38008600	0.0302293	16	16	44	84
LSM1	8	38020838	38034248	0.0302293	16	16	44	84
BAG4	8	38034105	38070819	0.0302293	16	16	44	84
DDHD2	8	38089008	38120287	0.0302293	16	16	44	84
PPAPDC1B	8	38120649	38126738	0.0302293	16	16	44	84
WHSC1L1	8	38132560	38239790	0.0302293	16	16	44	84
LETM2	8	38243958	38266062	0.0302293	16	16	44	84
FGFR1	8	38268655	38326352	0.0381253	16	17	44	84
C8orf86	8	38368351	38386180	0.0381253	16	17	44	84
RNF5P1	8	38457692	38458775	0.0381253	16	17	44	84
TACC1	8	38585703	38710546	0.0381253	16	17	44	84
HTRA4	8	38831667	38846181	0.0312698	17	18	44	84
TM2D2	8	38846326	38854041	0.0312698	17	18	44	84
ADAM9	8	38854504	38962779	0.0312698	17	18	44	84
ADAM32	8	38965049	39142436	0.0242299	17	17	44	84
ADAM5	8	39172181	39260375	0.0242299	19	20	44	84
LOC100130964	8	39420630	39437653	0.0302293	16	16	44	84
ADAM18	8	39442086	39587583	0.0381253	16	17	44	84
ADAM2	8	39601254	39695779	0.0381253	16	17	44	84
IDO1	8	39771327	39786309	0.0381253	16	17	44	84
IDO2	8	39792473	39873910	0.0242299	17	17	44	84
C8orf4	8	40010986	40012827	0.0196548	17	16	44	84
ZMAT4	8	40388110	40755343	0.0129531	17	15	44	84
SFRP1	8	41119475	41166990	0.0129531	17	15	44	84
GOLGA7	8	41348080	41368499	0.0196548	17	16	44	84
GINS4	8	41386724	41402565	0.0196548	17	16	44	84
AGPAT6	8	41435706	41482520	0.0196548	17	16	44	84
NKX6-3	8	41503828	41504878	0.0196548	17	16	44	84
ANK1	8	41510743	41754280	0.0196548	17	16	44	84
MIR486-1	8	41517958	41518026	0.0196548	17	16	44	84
KAT6A	8	41786996	41909505	0.0302293	16	16	44	84
AP3M2	8	42010463	42028701	0.0480766	15	16	44	84
PLAT	8	42032235	42065194	0.0480766	15	16	44	84
IKBKB	8	42128819	42190171	0.0480766	15	16	44	84
POLB	8	42195972	42229331	0.0480766	15	16	44	84
SLC20A2	8	42273979	42397356	0.0381253	14	14	44	84
SMIM19	8	42396297	42408140	0.0381253	14	14	44	84
CHRNB3	8	42552561	42592209	0.0302293	14	13	44	84
CHRNA6	8	42607779	42623929	0.0302293	14	13	44	84
FNTA	8	42911441	42940932	0.0391987	12	11	44	84
POMK	8	42948656	42978323	0.0391987	12	11	44	84
HGSNAT	8	42995591	43057970	0.0302293	12	10	44	84
POTEA	8	43147584	43218328	0.032432	11	9	44	84
LOC439994	10	89102167	89103331	0.032432	11	9	44	84
PAPSS2	10	89419475	89507462	0.0333872	13	12	44	84
ATAD1	10	89512874	89577917	0.021635	14	12	44	84
CFL1P1	10	89578069	89605369	0.021635	14	12	44	84
KLLN	10	89618917	89623194	0.00747607	16	12	44	84
PTEN	10	89623194	89728532	0.00385216	18	13	44	84
RNLS	10	90033620	90343082	0.0196548	15	13	44	84
LIPJ	10	90346518	90366733	0.012536	15	12	44	84
LIPF	10	90424145	90438572	0.0242299	13	11	44	84
LIPK	10	90484300	90512513	0.0242299	13	11	44	84
LIPN	10	90521162	90537999	0.0242299	13	11	44	84
LIPM	10	90562486	90580303	0.0242299	13	11	44	84
ANKRD22	10	90579658	90611732	0.0242299	13	11	44	84
STAMBPL1	10	90639943	90683259	0.0480766	11	10	44	84
KLRC2	12	10583205	10588592	0.0129531	12	8	44	84
LOC338817	12	11700963	11717335	0.0302293	9	6	44	84
ETV6	12	11802787	12048325	0.0145384	11	7	44	84
BCL2L14	12	12223877	12252627	0.0257089	10	7	44	84
MIR1244-3	12	12264885	12264967	0.0257089	10	7	44	84
LRP6	12	12268960	12419811	0.0257089	10	7	44	84
MANSC1	12	12482217	12503169	0.0257089	10	7	44	84
LOH12CR2	12	12508341	12510001	0.0145384	11	7	44	84
LOH12CR1	12	12510019	12619838	0.0145384	11	7	44	84
DUSP16	12	12626215	12715448	0.0129531	12	8	44	84
CREBL2	12	12764830	12798041	0.0129531	12	8	44	84
GPR19	12	12813994	12849121	0.00747607	13	8	44	84
CDKN1B	12	12870301	12875305	0.00747607	13	8	44	84
APOLD1	12	12878850	12944399	0.0145384	11	7	44	84
MIR613	12	12917582	12917677	0.00893325	12	7	44	84
DDX47	12	12966279	12982915	0.0480766	9	7	44	84
RPL13AP20	12	13028410	13029070	0.0480766	9	7	44	84
GPRC5A	12	13043955	13066600	0.0480766	9	7	44	84
MIR614	12	13068762	13068852	0.0480766	9	7	44	84
GPRC5D	12	13093708	13103318	0.0480766	9	7	44	84
HEBP1	12	13127798	13153243	0.0480766	9	7	44	84
LOC100506314	12	13132770	13137576	0.0480766	9	7	44	84
LINC01559	12	13523604	13529679	0.0257089	10	7	44	84
SMAD9	13	37418967	37494409	0.0391987	12	11	44	84
ALG5	13	37523907	37573504	0.0333872	13	12	44	84
EXOSC8	13	37574677	37583751	0.0333872	13	12	44	84
SUPT20H	13	37583450	37633850	0.0333872	13	12	44	84
CSNK1A1L	13	37677396	37679801	0.0333872	13	12	44	84
LINC00547	13	38109076	38125673	0.0333872	13	12	44	84
POSTN	13	38136718	38172981	0.0242299	13	11	44	84
TRPC4	13	38210772	38443939	0.021635	14	12	44	84
LINC00571	13	38624953	38717369	0.0302293	14	13	44	84
UFM1	13	38923941	38937143	0.021635	14	12	44	84
FREM2	13	39261172	39461267	0.0249676	15	14	44	84
STOML3	13	39540061	39564996	0.0148751	16	14	44	84
PROSER1	13	39584001	39612213	0.00912115	17	14	44	84
NHLRC3	13	39612447	39624244	0.00912115	17	14	44	84
LHFP	13	39917028	40177356	0.0129531	17	15	44	84
COG6	13	40229763	40365802	0.0129531	17	15	44	84
MIR4305	13	40238170	40238272	0.0129531	17	15	44	84
LINC00332	13	40755945	40763167	0.00793697	18	15	44	84
LINC00548	13	40768645	40794639	0.00793697	18	15	44	84
LINC00598	13	40921270	41055143	0.00793697	18	15	44	84
FOXO1	13	41129800	41240734	0.0114501	18	16	44	84
MIR320D1	13	41301963	41302011	0.00703864	19	16	44	84
MRPS31	13	41303431	41345347	0.00703864	19	16	44	84
SLC25A15	13	41363546	41386596	0.00893325	19	17	44	84
TPTE2P5	13	41371120	41495886	0.00703864	19	16	44	84
MIR621	13	41384901	41384997	0.00893325	19	17	44	84
SUGT1P3	13	41486024	41495910	0.00703864	19	16	44	84
ELF1	13	41506054	41593508	0.00703864	19	16	44	84
WBP4	13	41635696	41658139	0.00703864	19	16	44	84
KBTBD6	13	41701708	41706936	0.00893325	19	17	44	84
KBTBD7	13	41765710	41768702	0.00893325	19	17	44	84
MTRF1	13	41790515	41837713	0.00893325	19	17	44	84
NAA16	13	41885340	41951166	0.00893325	19	17	44	84
OR7E37P	13	42016699	42017902	0.00893325	19	17	44	84
RGCC	13	42031541	42045013	0.00893325	19	17	44	84
VWA8	13	42140960	42535221	0.00893325	19	17	44	84
MIR5006	13	42142421	42142531	0.00893325	19	17	44	84
VWA8-AS1	13	42535304	42555701	0.00893325	19	17	44	84
DGKH	13	42614171	42803891	0.00893325	19	17	44	84
AKAP11	13	42846288	42897403	0.00893325	19	17	44	84
TNFSF11	13	43136871	43182149	0.00893325	19	17	44	84
FAM216B	13	43355685	43365685	0.01213	19	18	44	84
EPSTI1	13	43460523	43566407	0.0206873	18	18	44	84
DNAJC15	13	43597361	43683306	0.0206873	18	18	44	84
ENOX1	13	43787665	44361116	0.0145384	18	17	44	84
CCDC122	13	44410488	44453826	0.00893325	19	17	44	84
LACC1	13	44453419	44468068	0.00893325	19	17	44	84
LINC00284	13	44596470	44604599	0.01213	19	18	44	84
SMIM2-IT1	13	44720605	44732358	0.01213	19	18	44	84
SERP2	13	44947977	44971850	0.01213	19	18	44	84
TSC22D1	13	45006278	45150701	0.01213	19	18	44	84
TSC22D1-AS1	13	45150031	45154568	0.0075211	20	18	44	84
LINC00330	13	45373639	45383766	0.0103639	20	19	44	84
NUFIP1	13	45513383	45563613	0.0103639	20	19	44	84
GPALPP1	13	45563686	45602404	0.0145384	20	20	44	84
GTF2F2	13	45694630	45858239	0.0145384	20	20	44	84
KCTD4	13	45766987	45775175	0.0145384	20	20	44	84
TPT1	13	45911303	45915297	0.0145384	20	20	44	84
SNORA31	13	45911614	45911744	0.0145384	20	20	44	84
TPT1-AS1	13	45915479	45965618	0.0145384	20	20	44	84
SLC25A30	13	45967453	45992516	0.0145384	20	20	44	84
COG3	13	46039029	46110833	0.0145384	20	20	44	84
ERICH6B	13	46115431	46189874	0.0103639	20	19	44	84
SPERT	13	46276445	46288693	0.0103639	20	19	44	84
SIAH3	13	46354415	46425846	0.0145384	20	20	44	84
ZC3H13	13	46536313	46626894	0.0145384	20	20	44	84
CPB2-AS1	13	46626982	46675482	0.0145384	20	20	44	84
CPB2	13	46627321	46679211	0.0145384	20	20	44	84
LCP1	13	46700057	46756459	0.0145384	20	20	44	84
LINC00563	13	46870579	46871979	0.0145384	20	20	44	84
KIAA0226L	13	46916136	46961635	0.0145384	20	20	44	84
LRCH1	13	47127295	47327175	0.0145384	20	20	44	84
ESD	13	47345390	47371367	0.0103639	20	19	44	84
HTR2A	13	47405676	47471211	0.0103639	20	19	44	84
SUCLA2	13	48516790	48575462	0.0075211	20	18	44	84
NUDT15	13	48611702	48621282	0.0075211	20	18	44	84
MED4	13	48649863	48669277	0.0075211	20	18	44	84
MED4-AS1	13	48651272	48654129	0.0075211	20	18	44	84
ITM2B	13	48807273	48836232	0.00556398	20	17	44	84
LINC00441	13	48870648	48877797	0.00556398	20	17	44	84
RB1	13	48877882	49056026	0.00556398	20	17	44	84
LPAR6	13	48985181	49018840	0.00556398	20	17	44	84
RCBTB2	13	49063098	49107316	0.00556398	20	17	44	84
LINC00462	13	49151109	49155037	0.00556398	20	17	44	84
CYSLTR2	13	49280950	49283498	0.00556398	20	17	44	84
FNDC3A	13	49550047	49783915	0.00385216	20	16	44	84
MLNR	13	49794473	49796513	0.00385216	20	16	44	84
CDADC1	13	49822046	49867622	0.00385216	20	16	44	84
CAB39L	13	49882785	50018221	0.00385216	20	16	44	84
SETDB2	13	50018428	50069139	0.00385216	20	16	44	84
PHF11	13	50069800	50103117	0.00556398	20	17	44	84
RCBTB1	13	50106081	50159719	0.00556398	20	17	44	84
ARL11	13	50202434	50208008	0.00556398	20	17	44	84
EBPL	13	50234809	50265623	0.00556398	20	17	44	84
KPNA3	13	50273442	50367057	0.00556398	20	17	44	84
CTAGE10P	13	50464544	50467516	0.00556398	20	17	44	84
SPRYD7	13	50486841	50510625	0.00556398	20	17	44	84
DLEU2	13	50556687	50699677	0.00385216	20	16	44	84
MIR3613	13	50570550	50570637	0.00385216	20	16	44	84
TRIM13	13	50571142	50592603	0.00385216	20	16	44	84
KCNRG	13	50589389	50595058	0.00385216	20	16	44	84
MIR16-1	13	50623108	50623197	0.00385216	20	16	44	84
MIR15A	13	50623254	50623337	0.00385216	20	16	44	84
DLEU1	13	50656413	50679433	0.00385216	20	16	44	84
ST13P4	13	50746153	50747751	0.00261703	20	15	44	84
DLEU7	13	51286758	51417885	0.00469846	19	15	44	84
DLEU7-AS1	13	51381990	51424041	0.00469846	19	15	44	84
RNASEH2B-AS1	13	51456514	51484848	0.00469846	19	15	44	84
RNASEH2B	13	51483813	51544596	0.00469846	19	15	44	84
GUCY1B2	13	51568646	51640293	0.00469846	19	15	44	84
FAM124A	13	51796469	51858377	0.00703864	19	16	44	84
SERPINE3	13	51915167	51936239	0.00703864	19	16	44	84
MIR5693	13	51922702	51922775	0.00703864	19	16	44	84
INTS6	13	51935700	52027275	0.00703864	19	16	44	84
MIR4703	13	52126724	52126803	0.00703864	19	16	44	84
WDFY2	13	52158483	52336171	0.00703864	19	16	44	84
DHRS12	13	52342128	52378298	0.00703864	19	16	44	84
LINC00282	13	52387482	52419286	0.00703864	19	16	44	84
CCDC70	13	52436116	52440372	0.00703864	19	16	44	84
ATP7B	13	52506805	52585630	0.00703864	19	16	44	84
ALG11	13	52586522	52603780	0.00703864	19	16	44	84
UTP14C	13	52598826	52607736	0.00703864	19	16	44	84
NEK5	13	52638899	52703214	0.00703864	19	16	44	84
NEK3	13	52706778	52733996	0.00703864	19	16	44	84
MRPS31P5	13	52741844	52768602	0.00703864	19	16	44	84
THSD1	13	52951302	52980629	0.00545569	18	14	44	84
VPS36	13	52986736	53024763	0.00545569	18	14	44	84
CKAP2	13	53029494	53050763	0.00545569	18	14	44	84
TPTE2P3	13	53063127	53161225	0.00703864	19	16	44	84
HNRNPA1L2	13	53191604	53217919	0.00545569	18	14	44	84
SUGT1	13	53226830	53262433	0.00793697	18	15	44	84
LECT1	13	53277399	53313947	0.00793697	18	15	44	84
MIR759	13	53384184	53384275	0.00793697	18	15	44	84
PCDH8	13	53418108	53422775	0.00793697	18	15	44	84
OLFM4	13	53602875	53626196	0.00793697	18	15	44	84
LINC00558	13	54389553	54450254	0.0114501	18	16	44	84
MIR1297	13	54886106	54886183	0.0114501	18	16	44	84
MIR5007	13	55748588	55748683	0.0114501	18	16	44	84
PRR20A	13	57715051	57744352	0.00545569	18	14	44	84
PRR20B	13	57715051	57744352	0.00545569	18	14	44	84
PRR20C	13	57715051	57744352	0.00545569	18	14	44	84
PRR20D	13	57715051	57744352	0.00545569	18	14	44	84
PRR20E	13	57715051	57744352	0.00545569	18	14	44	84
PCDH17	13	58205788	58303065	0.021635	16	15	44	84
DIAPH3	13	60239720	60738119	0.032432	15	15	44	84
DIAPH3-AS1	13	60586884	60618490	0.032432	15	15	44	84
MIR3169	13	61773931	61774014	0.0302293	14	13	44	84
PCDH20	13	61983818	61989655	0.0381253	14	14	44	84
OR7E156P	13	64311567	64316701	0.012536	15	12	44	84
PCDH9	13	66876965	67804468	0.0480766	13	13	44	84
PCDH9-AS2	13	67399300	67489163	0.0480766	13	13	44	84
PCDH9-AS3	13	67551520	67559908	0.0480766	13	13	44	84
LINC00550	13	69435416	69459457	0.0480766	13	13	44	84
PIBF1	13	73356229	73590591	0.0381253	14	14	44	84
KLF5	13	73633141	73651676	0.0381253	14	14	44	84
KLF12	13	74260148	74708066	0.0381253	14	14	44	84
LINC00381	13	74993309	75009296	0.0381253	14	14	44	84
LINC00347	13	75126979	75131257	0.0381253	14	14	44	84
CTAGE11P	13	75811888	75814517	0.0381253	14	14	44	84
TBC1D4	13	75858808	76056250	0.0480766	13	13	44	84
LMO7DN	13	76445173	76457948	0.0333872	13	12	44	84
MIR4500HG	13	88096241	88323218	0.0242299	11	8	44	84
MIR4500	13	88270919	88270995	0.0242299	11	8	44	84
SLITRK5	13	88324869	88331870	0.0242299	11	8	44	84
LINC00433	13	89193083	89197764	0.0242299	11	8	44	84
LINC00353	13	90201047	90216667	0.0129531	12	8	44	84
CRNDE	16	54952776	54963101	0.0242299	11	8	44	84
IRX5	16	54965110	54968395	0.0242299	11	8	44	84
IRX6	16	55358470	55364672	0.0242299	11	8	44	84
AMFR	16	56395363	56459450	0.0129531	12	8	44	84
NUDT21	16	56463047	56485261	0.0129531	12	8	44	84
OGFOD1	16	56485423	56511407	0.0129531	12	8	44	84
BBS2	16	56518258	56554008	0.0129531	12	8	44	84
MT4	16	56598960	56602869	0.0196548	12	9	44	84
MT3	16	56623266	56625000	0.0196548	12	9	44	84
MT2A	16	56642477	56643409	0.0196548	12	9	44	84
MT1L	16	56651372	56652730	0.0196548	12	9	44	84
MT1E	16	56659584	56661024	0.0196548	12	9	44	84
MT1M	16	56666533	56667898	0.0196548	12	9	44	84
MT1JP	16	56669650	56670998	0.0196548	12	9	44	84
MT1A	16	56672577	56673999	0.0196548	12	9	44	84
MT1DP	16	56677598	56678853	0.0196548	12	9	44	84
MT1B	16	56685810	56687116	0.0196548	12	9	44	84
MT1F	16	56691854	56693215	0.0196548	12	9	44	84
MT1G	16	56700652	56701977	0.0196548	12	9	44	84
MT1H	16	56703725	56705041	0.0196548	12	9	44	84
MT1IP	16	56709648	56711653	0.0196548	12	9	44	84
MT1X	16	56716381	56718108	0.0196548	12	9	44	84
NUP93	16	56764016	56878861	0.0196548	12	9	44	84
MIR138-2	16	56892429	56892513	0.0196548	12	9	44	84
SLC12A3	16	56899118	56949762	0.0196548	12	9	44	84
HERPUD1	16	56965747	56977793	0.0196548	12	9	44	84
CETP	16	56995834	57017756	0.0114501	13	9	44	84
NLRC5	16	57050985	57117436	0.0114501	13	9	44	84
CPNE2	16	57126454	57181878	0.0114501	13	9	44	84
FAM192A	16	57186377	57219976	0.0114501	13	9	44	84
RSPRY1	16	57220240	57272947	0.0196548	12	9	44	84
ARL2BP	16	57279037	57287545	0.0196548	12	9	44	84
PLLP	16	57290008	57318584	0.0196548	12	9	44	84
CCL22	16	57392694	57400102	0.0196548	12	9	44	84
CX3CL1	16	57406413	57418956	0.0196548	12	9	44	84
CCL17	16	57438678	57449974	0.0196548	12	9	44	84
CIAPIN1	16	57462086	57481369	0.0196548	12	9	44	84
COQ9	16	57481336	57495187	0.0196548	12	9	44	84
POLR2C	16	57496550	57505921	0.0196548	12	9	44	84
DOK4	16	57505869	57520385	0.0196548	12	9	44	84
CCDC102A	16	57546089	57570477	0.0196548	12	9	44	84
GPR114	16	57576600	57611100	0.0196548	12	9	44	84
GPR56	16	57653909	57698944	0.0129531	12	8	44	84
GPR97	16	57702156	57723290	0.0129531	12	8	44	84
DRC7	16	57728712	57765367	0.0129531	12	8	44	84
KATNB1	16	57769659	57791162	0.0129531	12	8	44	84
KIFC3	16	57792128	57836439	0.0129531	12	8	44	84
CNGB1	16	57916243	58005020	0.0129531	12	8	44	84
NDRG4	16	58497548	58547523	0.00893325	12	7	44	84
SETD6	16	58549382	58554431	0.00487969	13	7	44	84
CNOT1	16	58553849	58663790	0.00487969	13	7	44	84
SNORA46	16	58582402	58582537	0.00487969	13	7	44	84
SNORA76A	16	58593699	58593835	0.00487969	13	7	44	84
SLC38A7	16	58700297	58718674	0.00487969	13	7	44	84
GOT2	16	58741034	58768246	0.00487969	13	7	44	84
LOC644649	16	59788044	59789095	0.00747607	13	8	44	84
CDH8	16	61685914	62070739	0.00422989	14	8	44	84
CDH11	16	64980682	65155919	0.00747607	13	8	44	84
LOC283867	16	65318401	65610203	0.00747607	13	8	44	84
CDH5	16	66400524	66438689	0.00747607	13	8	44	84
LOC100505865	16	66442426	66444803	0.00747607	13	8	44	84
BEAN1	16	66461199	66527432	0.00747607	13	8	44	84
TK2	16	66541905	66584315	0.00747607	13	8	44	84
CKLF	16	66586465	66600190	0.00747607	13	8	44	84
CMTM1	16	66600293	66613038	0.00747607	13	8	44	84
CMTM2	16	66613350	66622177	0.00747607	13	8	44	84
CMTM3	16	66637934	66647795	0.00747607	13	8	44	84
CMTM4	16	66648652	66730610	0.00747607	13	8	44	84
DYNC1LI2	16	66754798	66785525	0.00747607	13	8	44	84
CCDC79	16	66788878	66835523	0.00747607	13	8	44	84
NAE1	16	66836780	66864879	0.00747607	13	8	44	84
CA7	16	66878281	66888049	0.00747607	13	8	44	84
PDP2	16	66914382	66925002	0.0114501	13	9	44	84
CDH16	16	66942024	66952887	0.0114501	13	9	44	84
RRAD	16	66955581	66959439	0.0114501	13	9	44	84
FAM96B	16	66965957	66968326	0.0114501	13	9	44	84
CES2	16	66968346	66978994	0.0114501	13	9	44	84
CES3	16	66995131	67009052	0.0114501	13	9	44	84
CES4A	16	67022491	67043659	0.0114501	13	9	44	84
CBFB	16	67063049	67134958	0.0114501	13	9	44	84
C16orf70	16	67143914	67182442	0.00747607	13	8	44	84
B3GNT9	16	67182004	67184902	0.00747607	13	8	44	84
TRADD	16	67188088	67193812	0.00747607	13	8	44	84
FBXL8	16	67193890	67198077	0.00747607	13	8	44	84
HSF4	16	67197287	67203848	0.00747607	13	8	44	84
NOL3	16	67204404	67209643	0.00747607	13	8	44	84
KIAA0895L	16	67209504	67217883	0.00747607	13	8	44	84
EXOC3L1	16	67218281	67224107	0.00747607	13	8	44	84
E2F4	16	67226067	67232821	0.00747607	13	8	44	84
ELMO3	16	67233027	67237927	0.00747607	13	8	44	84
MIR328	16	67236223	67236298	0.00747607	13	8	44	84
LRRC29	16	67241041	67260901	0.00747607	13	8	44	84
TMEM208	16	67261015	67263182	0.00747607	13	8	44	84
FHOD1	16	67263291	67281425	0.00747607	13	8	44	84
SLC9A5	16	67282854	67306094	0.00747607	13	8	44	84
PLEKHG4	16	67311412	67323403	0.00747607	13	8	44	84
KCTD19	16	67323392	67360661	0.00747607	13	8	44	84
LRRC36	16	67360746	67419109	0.00747607	13	8	44	84
TPPP3	16	67423711	67427421	0.00747607	13	8	44	84
ZDHHC1	16	67428321	67450339	0.00747607	13	8	44	84
HSD11B2	16	67465035	67471454	0.00747607	13	8	44	84
ATP6V0D1	16	67471916	67515089	0.00747607	13	8	44	84
AGRP	16	67516473	67517716	0.00747607	13	8	44	84
FAM65A	16	67562716	67580691	0.0114501	13	9	44	84
CTCF	16	67596309	67673088	0.0114501	13	9	44	84
RLTPR	16	67679029	67691472	0.0114501	13	9	44	84
ACD	16	67691414	67694718	0.0114501	13	9	44	84
PARD6A	16	67694850	67696681	0.0114501	13	9	44	84
ENKD1	16	67696849	67700628	0.0114501	13	9	44	84
C16orf86	16	67700716	67702661	0.0114501	13	9	44	84
GFOD2	16	67708435	67753273	0.0114501	13	9	44	84
RANBP10	16	67757004	67840555	0.0114501	13	9	44	84
TSNAXIP1	16	67841009	67861971	0.0114501	13	9	44	84
CENPT	16	67862059	67881361	0.0114501	13	9	44	84
THAP11	16	67876212	67878098	0.0114501	13	9	44	84
NUTF2	16	67880818	67905219	0.0114501	13	9	44	84
EDC4	16	67906925	67918417	0.0114501	13	9	44	84
NRN1L	16	67918780	67920271	0.0114501	13	9	44	84
PSKH1	16	67927174	67963581	0.0114501	13	9	44	84
CTRL	16	67963472	67965778	0.0114501	13	9	44	84
PSMB10	16	67968406	67970780	0.0114501	13	9	44	84
LCAT	16	67973786	67978015	0.0114501	13	9	44	84
SLC12A4	16	67977376	68002597	0.0114501	13	9	44	84
DPEP3	16	68009565	68014452	0.0114501	13	9	44	84
DPEP2	16	68021292	68033421	0.0114501	13	9	44	84
DDX28	16	68055176	68057770	0.0114501	13	9	44	84
DUS2	16	68057203	68113184	0.0114501	13	9	44	84
NFATC3	16	68119268	68263162	0.0114501	13	9	44	84
ESRP2	16	68262449	68270136	0.00703864	14	9	44	84
PLA2G15	16	68279246	68294961	0.00201478	16	9	44	84
SLC7A6	16	68298418	68335726	0.00201478	16	9	44	84
SLC7A6OS	16	68334517	68344868	0.00201478	16	9	44	84
PRMT7	16	68344876	68391169	0.00201478	16	9	44	84
SMPD3	16	68392229	68482409	0.00201478	16	9	44	84
ZFP90	16	68573660	68601039	0.00103698	17	9	44	84
CDH3	16	68678150	68732957	0.00201478	16	9	44	84
CDH1	16	68771194	68869444	0.00201478	16	9	44	84
TANGO6	16	68877508	69119085	0.00201478	16	9	44	84
HAS3	16	69139466	69152619	0.00201478	16	9	44	84
CHTF8	16	69151911	69166493	0.00201478	16	9	44	84
CIRH1A	16	69166498	69202937	0.00201478	16	9	44	84
SNTB2	16	69221049	69342955	0.00201478	16	9	44	84
VPS4A	16	69345286	69358946	0.00201478	16	9	44	84
PDF	16	69362523	69364498	0.00201478	16	9	44	84
COG8	16	69362523	69373526	0.00201478	16	9	44	84
NIP7	16	69373414	69377013	0.00201478	16	9	44	84
TMED6	16	69377148	69385712	0.00201478	16	9	44	84
TERF2	16	69389463	69419874	0.00201478	16	9	44	84
CYB5B	16	69458497	69500167	0.00103698	17	9	44	84
MIR1538	16	69599710	69599771	0.000584234	18	9	44	84
NFAT5	16	69599868	69738569	0.000584234	18	9	44	84
NQO1	16	69743303	69760533	0.00103698	17	9	44	84
NOB1	16	69775773	69788829	0.00103698	17	9	44	84
WWP2	16	69796186	69975644	0.000584234	18	9	44	84
MIR140	16	69966983	69967083	0.000584234	18	9	44	84
CLEC18A	16	69984607	69998250	0.00103698	17	9	44	84
PDXDC2P	16	70010201	70099851	0.00113713	16	8	44	84
MIR1972-2	16	70064248	70064325	0.000671304	17	8	44	84
PDPR	16	70147528	70195184	0.0114501	16	13	44	84
CLEC18C	16	70207927	70220798	0.00617931	15	10	44	84
LOC100506060	16	70253483	70259936	0.00201478	16	9	44	84
EXOSC6	16	70284133	70285833	0.00103698	17	9	44	84
AARS	16	70286296	70323412	0.00103698	17	9	44	84
DDX19B	16	70323669	70367735	0.00103698	17	9	44	84
LOC100506083	16	70349542	70380650	0.00103698	17	9	44	84
DDX19A	16	70380823	70407281	0.00103698	17	9	44	84
ST3GAL2	16	70413337	70472991	0.00103698	17	9	44	84
FUK	16	70488497	70514177	0.00103698	17	9	44	84
COG4	16	70514471	70557457	0.00103698	17	9	44	84
SF3B3	16	70557690	70611571	0.00201478	16	9	44	84
SNORD111B	16	70563401	70563502	0.00103698	17	9	44	84
SNORD111	16	70571907	70572001	0.00103698	17	9	44	84
IL34	16	70613797	70694585	0.00201478	16	9	44	84
MTSS1L	16	70695106	70719954	0.00201478	16	9	44	84
VAC14	16	70721341	70835061	0.00201478	16	9	44	84
LOC100130894	16	70788962	70807154	0.00201478	16	9	44	84
CMTR2	16	71316202	71323509	0.0002684	19	9	44	84
CALB2	16	71392615	71424342	0.0002684	19	9	44	84
ZNF23	16	71481502	71496117	0.0002684	19	9	44	84
ZNF19	16	71507975	71523254	0.0002684	19	9	44	84
CHST4	16	71560022	71572493	0.0002684	19	9	44	84
TAT	16	71600753	71610998	0.0002684	19	9	44	84
MARVELD3	16	71660055	71675868	0.0002684	19	9	44	84
PHLPP2	16	71678851	71748704	0.0002684	19	9	44	84
SNORA70D	16	71732469	71732604	0.0002684	19	9	44	84
AP1G1	16	71762904	71842976	0.000139926	20	9	44	84
SNORD71	16	71792304	71792390	0.000139926	20	9	44	84
ATXN1L	16	71879893	71891236	0.000139926	20	9	44	84
ZNF821	16	71893582	71918093	0.000139926	20	9	44	84
IST1	16	71928310	71964540	8.24503e-05	21	9	44	84
PKD1L3	16	71963440	72033877	8.24503e-05	21	9	44	84
DHODH	16	72042642	72059316	8.24503e-05	21	9	44	84
HP	16	72088507	72094955	8.24503e-05	21	9	44	84
HPR	16	72097124	72111145	8.24503e-05	21	9	44	84
TXNL4B	16	72118755	72128215	8.24503e-05	21	9	44	84
DHX38	16	72127614	72146811	8.24503e-05	21	9	44	84
PMFBP1	16	72152995	72206349	8.24503e-05	21	9	44	84
ZFHX3	16	72816785	73092534	0.000139926	20	9	44	84
HCCAT5	16	73126247	73127672	0.000139926	20	9	44	84
LOC100506172	16	73420703	73455295	0.000139926	20	9	44	84
PSMD7	16	74330672	74340186	8.24503e-05	20	8	44	84
LOC283922	16	74366303	74402153	8.24503e-05	21	9	44	84
CLEC18B	16	74442528	74455368	8.24503e-05	22	10	44	84
GLG1	16	74481325	74641042	8.24503e-05	20	8	44	84
RFWD3	16	74655296	74700779	8.24503e-05	20	8	44	84
MLKL	16	74705752	74734789	8.24503e-05	20	8	44	84
FA2H	16	74746855	74808729	8.24503e-05	20	8	44	84
WDR59	16	74907470	75019017	8.24503e-05	20	8	44	84
ZNRF1	16	75032914	75144892	8.24503e-05	20	8	44	84
LDHD	16	75145757	75150670	8.24503e-05	20	8	44	84
ZFP1	16	75182420	75206132	8.24503e-05	20	8	44	84
CTRB2	16	75237993	75241072	8.24503e-05	20	8	44	84
CTRB1	16	75252883	75258822	8.24503e-05	20	8	44	84
BCAR1	16	75262927	75301951	8.24503e-05	20	8	44	84
CFDP1	16	75327607	75467387	8.24503e-05	20	8	44	84
TMEM170A	16	75480922	75498584	8.24503e-05	20	8	44	84
CHST6	16	75507021	75528926	8.24503e-05	20	8	44	84
CHST5	16	75562427	75569068	8.24503e-05	20	8	44	84
TMEM231	16	75572014	75590170	8.24503e-05	20	8	44	84
GABARAPL2	16	75600248	75611779	8.24503e-05	20	8	44	84
ADAT1	16	75632246	75657221	8.24503e-05	20	8	44	84
KARS	16	75661621	75681585	8.24503e-05	20	8	44	84
TERF2IP	16	75681634	75691341	8.24503e-05	20	8	44	84
CNTNAP4	16	76311175	76593135	7.68016e-05	21	8	44	84
MIR4719	16	76902832	76902916	7.68016e-05	21	8	44	84
MON1B	16	77224835	77233543	8.24503e-05	20	8	44	84
SYCE1L	16	77233348	77246976	8.24503e-05	20	8	44	84
ADAMTS18	16	77316024	77469011	8.24503e-05	20	8	44	84
NUDT7	16	77756388	77776157	8.24503e-05	20	8	44	84
VAT1L	16	77822482	78014001	8.24503e-05	20	8	44	84
CLEC3A	16	78056442	78066001	7.68016e-05	21	8	44	84
WWOX	16	78133326	79246564	0.000139926	20	9	44	84
MAF	16	79627744	79634622	0.000139926	20	9	44	84
DYNLRB2	16	80574853	80584541	0.000503581	19	10	44	84
CDYL2	16	80637675	80838175	0.000503581	19	10	44	84
CMC2	16	81009698	81040502	0.000808426	19	11	44	84
CENPN	16	81040102	81066709	0.000808426	19	11	44	84
ATMIN	16	81069457	81080951	0.000808426	19	11	44	84
C16orf46	16	81087101	81110872	0.000808426	19	11	44	84
GCSH	16	81115551	81129980	0.000808426	19	11	44	84
PKD1L2	16	81134483	81253975	0.000808426	19	11	44	84
BCO1	16	81272295	81324747	0.000808426	19	11	44	84
GAN	16	81348570	81413803	0.000808426	19	11	44	84
MIR4720	16	81418622	81418698	0.000808426	19	11	44	84
CMIP	16	81478774	81745367	0.000808426	19	11	44	84
LOC100129617	16	81698958	81700879	0.000808426	19	11	44	84
PLCG2	16	81812898	81991899	0.000808426	19	11	44	84
SDR42E1	16	82031250	82045093	0.00125233	19	12	44	84
HSD17B2	16	82068857	82132139	0.00125233	19	12	44	84
MPHOSPH6	16	82181766	82203829	0.00125233	19	12	44	84
CDH13	16	82660398	83830215	0.00125233	19	12	44	84
MIR3182	16	83541950	83542013	0.00125233	19	12	44	84
HSBP1	16	83841507	83846607	0.00125233	19	12	44	84
MLYCD	16	83932729	83949787	0.00125233	19	12	44	84
OSGIN1	16	83986826	83999937	0.000721862	20	12	44	84
NECAB2	16	84002236	84036379	0.000721862	20	12	44	84
SLC38A8	16	84043388	84075762	0.000721862	20	12	44	84
MBTPS1	16	84087368	84150517	0.000721862	20	12	44	84
HSDL1	16	84155743	84178800	0.000721862	20	12	44	84
DNAAF1	16	84178864	84211524	0.000721862	20	12	44	84
TAF1C	16	84211452	84220676	0.00103698	20	13	44	84
ADAD2	16	84224722	84230772	0.000721862	20	12	44	84
KCNG4	16	84254740	84273356	0.000721862	20	12	44	84
WFDC1	16	84328400	84363450	0.000721862	20	12	44	84
ATP2C2	16	84402132	84497793	0.000721862	20	12	44	84
TLDC1	16	84509965	84538288	0.000409894	21	12	44	84
COTL1	16	84599203	84651669	0.000584234	21	13	44	84
KLHL36	16	84682130	84695916	0.000584234	21	13	44	84
USP10	16	84733554	84813527	0.000584234	21	13	44	84
CRISPLD2	16	84853586	84943116	0.000584234	21	13	44	84
ZDHHC7	16	85008066	85045141	0.000584234	21	13	44	84
KIAA0513	16	85061409	85127828	0.000584234	21	13	44	84
FAM92B	16	85131964	85146114	0.000584234	21	13	44	84
LOC400548	16	85170755	85183049	0.000409894	21	12	44	84
LINC00311	16	85316563	85321685	0.000584234	21	13	44	84
MIR5093	16	85339831	85339931	0.000584234	21	13	44	84
GSE1	16	85645028	85709812	0.000409894	21	12	44	84
GINS2	16	85711279	85722588	0.000409894	21	12	44	84
C16orf74	16	85741123	85784689	0.000409894	21	12	44	84
MIR1910	16	85775226	85775306	0.000409894	21	12	44	84
EMC8	16	85812230	85833148	0.000409894	21	12	44	84
COX4I1	16	85833172	85840607	0.000409894	21	12	44	84
IRF8	16	85932773	85956211	0.000409894	21	12	44	84
LOC146513	16	86320036	86326995	0.000205226	21	11	44	84
LOC732275	16	86365455	86379285	0.000205226	21	11	44	84
FENDRR	16	86508130	86542466	0.000205226	21	11	44	84
FOXF1	16	86544132	86548070	0.000205226	21	11	44	84
MTHFSD	16	86563781	86588841	0.000205226	21	11	44	84
FLJ30679	16	86588925	86590905	0.000205226	21	11	44	84
FOXC2	16	86600856	86602537	0.000205226	21	11	44	84
FOXL1	16	86612114	86615304	0.000205226	21	11	44	84
C16orf95	16	87336403	87351026	0.000205226	21	11	44	84
FBXO31	16	87362941	87425708	0.000429708	20	11	44	84
MAP1LC3B	16	87425800	87438380	0.000429708	20	11	44	84
ZCCHC14	16	87439851	87525460	0.000429708	20	11	44	84
JPH3	16	87636498	87731761	0.000429708	20	11	44	84
KLHDC4	16	87741417	87799598	0.000429708	20	11	44	84
SLC7A5	16	87863628	87903100	0.000429708	20	11	44	84
CA5A	16	87921624	87970112	0.000429708	20	11	44	84
BANP	16	87985037	88110924	0.000429708	20	11	44	84
ZNF469	16	88493878	88507165	0.000429708	20	11	44	84
ZFPM1	16	88520013	88601574	0.000429708	20	11	44	84
MIR5189	16	88535325	88535439	0.000429708	20	11	44	84
ZC3H18	16	88636788	88698372	0.000808426	19	11	44	84
IL17C	16	88705000	88706882	0.000808426	19	11	44	84
CYBA	16	88709696	88717492	0.000808426	19	11	44	84
MVD	16	88718347	88729495	0.000808426	19	11	44	84
SNAI3-AS1	16	88729780	88753594	0.000808426	19	11	44	84
SNAI3	16	88744089	88752882	0.000808426	19	11	44	84
RNF166	16	88762902	88772829	0.000808426	19	11	44	84
CTU2	16	88772890	88781786	0.000808426	19	11	44	84
PIEZO1	16	88781745	88851372	0.000808426	19	11	44	84
MIR4722	16	88782685	88782745	0.000808426	19	11	44	84
CDT1	16	88870185	88875666	0.000808426	19	11	44	84
APRT	16	88875876	88878342	0.000808426	19	11	44	84
GALNS	16	88880141	88923374	0.000808426	19	11	44	84
TRAPPC2L	16	88923505	88927520	0.000808426	19	11	44	84
PABPN1L	16	88929747	88933068	0.000808426	19	11	44	84
CBFA2T3	16	88941262	89043504	0.000808426	19	11	44	84
ACSF3	16	89160216	89222171	0.000808426	19	11	44	84
LINC00304	16	89225627	89230083	0.000808426	19	11	44	84
LOC400558	16	89232790	89235555	0.000808426	19	11	44	84
CDH15	16	89238162	89261900	0.000808426	19	11	44	84
SLC22A31	16	89262168	89266529	0.0015606	18	11	44	84
ZNF778	16	89284110	89295965	0.0015606	18	11	44	84
ANKRD11	16	89334028	89556969	0.000808426	19	11	44	84
LOC100287036	16	89387540	89391518	0.000808426	19	11	44	84
SPG7	16	89574804	89624174	0.0015606	18	11	44	84
RPL13	16	89627064	89633237	0.0015606	18	11	44	84
SNORD68	16	89627837	89627909	0.0015606	18	11	44	84
CPNE7	16	89642175	89663654	0.0015606	18	11	44	84
DPEP1	16	89679715	89704839	0.0015606	18	11	44	84
CHMP1A	16	89710838	89724129	0.0015606	18	11	44	84
SPATA33	16	89724209	89737675	0.0015606	18	11	44	84
CDK10	16	89753075	89762772	0.00292599	17	11	44	84
SPATA2L	16	89762764	89768121	0.00292599	17	11	44	84
VPS9D1	16	89773540	89787394	0.00292599	17	11	44	84
LOC100128881	16	89778263	89784573	0.00292599	17	11	44	84
ZNF276	16	89787392	89807332	0.00292599	17	11	44	84
FANCA	16	89803958	89883065	0.00170482	17	10	44	84
SPIRE2	16	89894906	89937727	0.000946024	18	10	44	84
TCF25	16	89939993	89977792	0.000946024	18	10	44	84
MC1R	16	89984286	89987385	0.00170482	17	10	44	84
TUBB3	16	89988416	90002505	0.00170482	17	10	44	84
DEF8	16	90015138	90034468	0.00170482	17	10	44	84
CENPBD1	16	90036182	90039240	0.00170482	17	10	44	84
AFG3L1P	16	90038987	90067195	0.00170482	17	10	44	84
DBNDD1	16	90071278	90085937	0.00170482	17	10	44	84
GAS8	16	90089007	90111379	0.00170482	17	10	44	84
GAS8-AS1	16	90095315	90096309	0.00170482	17	10	44	84
LOC100130015	16	90106168	90114191	0.00170482	17	10	44	84
PRDM7	16	90122973	90142338	0.00170482	17	10	44	84
SHPK	17	3511555	3539616	0.0145384	11	7	44	84
DHX33	17	5344231	5372380	0.0257089	10	7	44	84
DERL2	17	5377612	5389494	0.0257089	10	7	44	84
MIS12	17	5389693	5394130	0.0257089	10	7	44	84
LOC728392	17	5402746	5404319	0.0257089	10	7	44	84
NLRP1	17	5404718	5487832	0.0257089	10	7	44	84
LOC339166	17	5675553	5834016	0.0257089	10	7	44	84
WSCD1	17	5973933	6027747	0.0257089	10	7	44	84
AIPL1	17	6327058	6338519	0.0257089	10	7	44	84
FAM64A	17	6347734	6354385	0.0257089	10	7	44	84
PITPNM3	17	6354582	6459877	0.0145384	11	7	44	84
KIAA0753	17	6481644	6544247	0.0145384	11	7	44	84
TXNDC17	17	6544221	6547861	0.0145384	11	7	44	84
MED31	17	6546632	6554954	0.0145384	11	7	44	84
C17orf100	17	6555058	6556617	0.0145384	11	7	44	84
MIR4520-1	17	6558758	6558828	0.0145384	11	7	44	84
MIR4520-2	17	6558767	6558821	0.0145384	11	7	44	84
ALOX15P1	17	6561037	6564701	0.0145384	11	7	44	84
SLC13A5	17	6588038	6616740	0.0145384	11	7	44	84
XAF1	17	6659155	6678964	0.0242299	11	8	44	84
FBXO39	17	6679551	6690965	0.0242299	11	8	44	84
TEKT1	17	6703299	6735060	0.0242299	11	8	44	84
ALOX12P2	17	6756894	6803668	0.0242299	11	8	44	84
LOC100506713	17	6888441	6915653	0.0242299	11	8	44	84
ALOX12	17	6899383	6914055	0.0242299	11	8	44	84
RNASEK	17	6915735	6917852	0.032432	11	9	44	84
C17orf49	17	6918055	6920843	0.032432	11	9	44	84
MIR497HG	17	6919136	6922973	0.032432	11	9	44	84
MIR195	17	6920933	6921020	0.032432	11	9	44	84
MIR497	17	6921229	6921341	0.032432	11	9	44	84
BCL6B	17	6926368	6932961	0.032432	11	9	44	84
SLC16A13	17	6939393	6943440	0.032432	11	9	44	84
SLC16A11	17	6944948	6947242	0.032432	11	9	44	84
CLEC10A	17	6977855	6983600	0.032432	11	9	44	84
ASGR2	17	7004640	7018130	0.032432	11	9	44	84
ASGR1	17	7076750	7082883	0.0196548	12	9	44	84
DLG4	17	7093209	7123369	0.0196548	12	9	44	84
ACADVL	17	7120443	7128586	0.0196548	12	9	44	84
MIR324	17	7126615	7126698	0.0196548	12	9	44	84
DVL2	17	7128660	7137863	0.0196548	12	9	44	84
PHF23	17	7138346	7142825	0.0196548	12	9	44	84
GABARAP	17	7143737	7145753	0.0302293	12	10	44	84
CTDNEP1	17	7146905	7155259	0.0302293	12	10	44	84
ELP5	17	7155371	7163259	0.0302293	12	10	44	84
CLDN7	17	7163221	7166512	0.0302293	12	10	44	84
SLC2A4	17	7185053	7191367	0.0302293	12	10	44	84
YBX2	17	7191570	7197876	0.0302293	12	10	44	84
EIF5A	17	7210317	7215782	0.0302293	12	10	44	84
GPS2	17	7215977	7218658	0.0302293	12	10	44	84
NEURL4	17	7218950	7232638	0.0302293	12	10	44	84
ACAP1	17	7239847	7254793	0.0302293	12	10	44	84
KCTD11	17	7255207	7258262	0.0302293	12	10	44	84
TMEM95	17	7258496	7260538	0.0302293	12	10	44	84
TNK1	17	7284292	7293092	0.0302293	12	10	44	84
PLSCR3	17	7293046	7298162	0.0302293	12	10	44	84
TMEM256	17	7306292	7307450	0.0302293	12	10	44	84
NLGN2	17	7311501	7323179	0.0302293	12	10	44	84
SPEM1	17	7323678	7324951	0.0302293	12	10	44	84
C17orf74	17	7328934	7330886	0.0302293	12	10	44	84
TMEM102	17	7338761	7340998	0.0302293	12	10	44	84
FGF11	17	7342688	7348251	0.0302293	12	10	44	84
CHRNB1	17	7348405	7360932	0.0302293	12	10	44	84
ZBTB4	17	7362684	7387568	0.0302293	12	10	44	84
SLC35G6	17	7384720	7386383	0.0302293	12	10	44	84
POLR2A	17	7387697	7417935	0.0302293	12	10	44	84
TNFSF12	17	7452374	7461207	0.0302293	12	10	44	84
TNFSF13	17	7461608	7464925	0.0302293	12	10	44	84
SENP3	17	7465308	7475287	0.0302293	12	10	44	84
EIF4A1	17	7476023	7482324	0.0302293	12	10	44	84
SNORA48	17	7478030	7478165	0.0302293	12	10	44	84
SNORD10	17	7480128	7480276	0.0302293	12	10	44	84
SNORA67	17	7481272	7481409	0.0302293	12	10	44	84
CD68	17	7482804	7485429	0.0302293	12	10	44	84
MPDU1	17	7486964	7491527	0.0302293	12	10	44	84
SOX15	17	7491497	7493488	0.0302293	12	10	44	84
FXR2	17	7494547	7518215	0.0302293	12	10	44	84
SHBG	17	7517381	7536700	0.0302293	12	10	44	84
SAT2	17	7529555	7531194	0.0391987	12	11	44	84
ATP1B2	17	7554253	7561089	0.0391987	12	11	44	84
TP53	17	7571719	7590868	0.0242299	13	11	44	84
WRAP53	17	7589388	7606820	0.0391987	12	11	44	84
EFNB3	17	7608519	7614693	0.0391987	12	11	44	84
DNAH2	17	7623038	7737058	0.0391987	12	11	44	84
RPL29P2	17	7657637	7658286	0.0391987	12	11	44	84
KDM6B	17	7743234	7758118	0.0391987	12	11	44	84
TMEM88	17	7758383	7759417	0.0302293	12	10	44	84
CYB5D1	17	7761063	7765600	0.0302293	12	10	44	84
CHD3	17	7788122	7816075	0.0302293	12	10	44	84
SCARNA21	17	7809440	7809578	0.0302293	12	10	44	84
LOC284023	17	7816639	7819265	0.0302293	12	10	44	84
KCNAB3	17	7825176	7832753	0.0302293	12	10	44	84
TRAPPC1	17	7833662	7835317	0.0302293	12	10	44	84
CNTROB	17	7835441	7853237	0.0302293	12	10	44	84
GUCY2D	17	7905987	7923658	0.0302293	12	10	44	84
ALOX15B	17	7942357	7952451	0.0302293	12	10	44	84
ALOX12B	17	7975953	7991021	0.0129531	12	8	44	84
MIR4314	17	7991373	7991465	0.0129531	12	8	44	84
ALOXE3	17	7999217	8022234	0.0129531	12	8	44	84
HES7	17	8023907	8027410	0.00893325	12	7	44	84
PER1	17	8043787	8055753	0.00893325	12	7	44	84
VAMP2	17	8062464	8066293	0.00893325	12	7	44	84
TMEM107	17	8076296	8079714	0.00893325	12	7	44	84
MIR4521	17	8090262	8090322	0.00487969	13	7	44	84
MIR3676	17	8090492	8090577	0.00487969	13	7	44	84
C17orf59	17	8091650	8093564	0.00893325	12	7	44	84
AURKB	17	8108048	8113944	0.00893325	12	7	44	84
LINC00324	17	8123947	8127361	0.00893325	12	7	44	84
CTC1	17	8128138	8151413	0.00893325	12	7	44	84
PFAS	17	8152595	8173809	0.0145384	11	7	44	84
SLC25A35	17	8191081	8198170	0.0145384	11	7	44	84
RANGRF	17	8191968	8193409	0.0145384	11	7	44	84
ARHGEF15	17	8213555	8225834	0.0145384	11	7	44	84
LOC100128288	17	8261730	8263859	0.0145384	11	7	44	84
KRBA2	17	8271972	8274858	0.0145384	11	7	44	84
RPL26	17	8280833	8286565	0.0145384	11	7	44	84
RNF222	17	8294022	8301144	0.0145384	11	7	44	84
NDEL1	17	8339169	8371495	0.0145384	11	7	44	84
MYH10	17	8377522	8534079	0.0145384	11	7	44	84
CCDC42	17	8633245	8648154	0.0145384	11	7	44	84
SPDYE4	17	8656423	8661877	0.0145384	11	7	44	84
MFSD6L	17	8700427	8702667	0.0145384	11	7	44	84
PIK3R6	17	8706054	8770994	0.0145384	11	7	44	84
PIK3R5	17	8782232	8869029	0.00912115	11	6	44	84
NTN1	17	8924858	9147317	0.00912115	11	6	44	84
STX8	17	9153787	9479275	0.00912115	11	6	44	84
CFAP52	17	9479943	9546776	0.00912115	11	6	44	84
USP43	17	9548853	9633003	0.00912115	11	6	44	84
DHRS7C	17	9674750	9694614	0.00912115	11	6	44	84
GLP2R	17	9729380	9793022	0.00912115	11	6	44	84
RCVRN	17	9801026	9808684	0.00912115	11	6	44	84
GAS7	17	9813925	10101868	0.0145384	11	7	44	84
MYH13	17	10204182	10276322	0.0145384	11	7	44	84
MYH8	17	10293641	10325267	0.0145384	11	7	44	84
MYH4	17	10346607	10372876	0.0145384	11	7	44	84
MYH1	17	10395626	10421859	0.0145384	11	7	44	84
MYH2	17	10424464	10453017	0.0145384	11	7	44	84
MYH3	17	10531842	10560626	0.0257089	10	7	44	84
SCO1	17	10583648	10600885	0.0257089	10	7	44	84
ADPRM	17	10600926	10614875	0.0257089	10	7	44	84
TMEM220	17	10616638	10633646	0.0257089	10	7	44	84
MAGOH2	17	10619259	10619899	0.0257089	10	7	44	84
LINC00675	17	10698229	10707416	0.0257089	10	7	44	84
PIRT	17	10725791	10741418	0.0257089	10	7	44	84
USP32P1	17	16690205	16707819	0.0114501	9	4	44	84
FAM106CP	17	16692056	16693815	0.0114501	9	4	44	84
SETBP1	18	42260137	42648475	0.0302293	9	6	44	84
MIR4319	18	42550046	42550131	0.0302293	9	6	44	84
SLC14A2	18	42792946	43263060	0.0302293	9	6	44	84
SLC14A1	18	43304091	43332485	0.0302293	9	6	44	84
SIGLEC15	18	43405544	43422521	0.0196548	9	5	44	84
EPG5	18	43427573	43547305	0.0196548	9	5	44	84
PSTPIP2	18	43563501	43652250	0.0196548	9	5	44	84
ATP5A1	18	43664109	43684199	0.0196548	9	5	44	84
HAUS1	18	43684297	43708299	0.0196548	9	5	44	84
C18orf25	18	43753987	43846955	0.0196548	9	5	44	84
IER3IP1	18	44681389	44702745	0.00556398	10	4	44	84
SMAD2	18	45359465	45457517	0.00556398	10	4	44	84
ZBTB7C	18	45553638	45663680	0.00556398	10	4	44	84
CTIF	18	46065426	46389586	0.00556398	10	4	44	84
MIR4743	18	46196970	46197039	0.00556398	10	4	44	84
SMAD7	18	46446222	46477081	0.00304163	11	4	44	84
DYM	18	46570171	46987079	0.00556398	10	4	44	84
MIR4744	18	46576056	46576138	0.00304163	11	4	44	84
C18orf32	18	47007547	47013644	0.00556398	10	4	44	84
MIR1539	18	47013742	47013792	0.00556398	10	4	44	84
RPL17	18	47014850	47018935	0.00556398	10	4	44	84
SNORD58C	18	47015604	47015694	0.00556398	10	4	44	84
SNORD58A	18	47017652	47017717	0.00556398	10	4	44	84
SNORD58B	18	47018033	47018099	0.00556398	10	4	44	84
LIPG	18	47088426	47119278	0.00556398	10	4	44	84
ACAA2	18	47309873	47340251	0.00556398	10	4	44	84
SCARNA17	18	47340392	47340813	0.00556398	10	4	44	84
MYO5B	18	47349155	47721451	0.00556398	10	4	44	84
MIR4320	18	47652868	47652933	0.00556398	10	4	44	84
CFAP53	18	47753562	47792865	0.00556398	10	4	44	84
MBD1	18	47793251	47808144	0.00556398	10	4	44	84
CXXC1	18	47808712	47814692	0.00556398	10	4	44	84
SKA1	18	47901391	47920538	0.00556398	10	4	44	84
MAPK4	18	48086483	48258196	0.00556398	10	4	44	84
MRO	18	48321489	48351754	0.00556398	10	4	44	84
ME2	18	48405431	48476162	0.00556398	10	4	44	84
ELAC1	18	48494386	48514490	0.00556398	10	4	44	84
SMAD4	18	48556582	48611411	0.00556398	10	4	44	84
MEX3C	18	48700919	48724051	0.00556398	10	4	44	84
LOC100287225	18	48918411	49088839	0.00304163	11	4	44	84
DCC	18	49866541	51062273	0.00304163	11	4	44	84
MBD2	18	51677970	51751158	0.00556398	10	4	44	84
SNORA37	18	51748653	51748782	0.00556398	10	4	44	84
POLI	18	51795848	51824604	0.00556398	10	4	44	84
STARD6	18	51851061	51880943	0.00556398	10	4	44	84
C18orf54	18	51885170	51908404	0.00304163	11	4	44	84
DYNAP	18	52258389	52266724	0.00912115	11	6	44	84
RAB27B	18	52495707	52562747	0.0162711	10	6	44	84
CCDC68	18	52568739	52626739	0.0162711	10	6	44	84
TCF4	18	52889561	53303188	0.0100416	10	5	44	84
MIR4529	18	53146451	53146529	0.0100416	10	5	44	84
LOC100505474	18	53750586	53804767	0.00556398	10	4	44	84
TXNL1	18	54270052	54305920	0.00556398	10	4	44	84
WDR7	18	54318615	54697036	0.00556398	10	4	44	84
LINC-ROR	18	54721803	54739350	0.00556398	10	4	44	84
BOD1L2	18	54814292	54817639	0.00556398	10	4	44	84
ST8SIA3	18	55019720	55036161	0.00556398	10	4	44	84
ONECUT2	18	55102916	55158530	0.00556398	10	4	44	84
FECH	18	55212072	55253969	0.00556398	10	4	44	84
NARS	18	55267893	55289177	0.00556398	10	4	44	84
LOC100505549	18	55297533	55336508	0.00556398	10	4	44	84
ATP8B1	18	55313658	55470327	0.0114501	9	4	44	84
NEDD4L	18	55711609	56068772	0.00556398	10	4	44	84
MIR122	18	56118305	56118390	0.00556398	10	4	44	84
MIR3591	18	56118311	56118384	0.00556398	10	4	44	84
ALPK2	18	56148481	56296189	0.00556398	10	4	44	84
MALT1	18	56338617	56417370	0.00556398	10	4	44	84
ZNF532	18	56530060	56653709	0.00556398	10	4	44	84
OACYLP	18	56702970	56720446	0.00556398	10	4	44	84
SEC11C	18	56807124	56826063	0.00556398	10	4	44	84
GRP	18	56887399	56898002	0.00556398	10	4	44	84
RAX	18	56934266	56940625	0.00556398	10	4	44	84
CPLX4	18	56962635	56985881	0.00556398	10	4	44	84
LMAN1	18	56995055	57026508	0.00556398	10	4	44	84
CCBE1	18	57098170	57364644	0.00556398	10	4	44	84
PMAIP1	18	57567191	57571538	0.00556398	10	4	44	84
MC4R	18	58038563	58040001	0.00556398	10	4	44	84
CDH20	18	59157774	59222365	0.00556398	10	4	44	84
RNF152	18	59482303	59560304	0.00556398	10	4	44	84
PIGN	18	59711457	59854289	0.00556398	10	4	44	84
KIAA1468	18	59854523	59974355	0.00556398	10	4	44	84
TNFRSF11A	18	59992519	60054943	0.00556398	10	4	44	84
ZCCHC2	18	60190657	60245818	0.00556398	10	4	44	84
PHLPP1	18	60382671	60647676	0.00556398	10	4	44	84
BCL2	18	60790578	60986613	0.00556398	10	4	44	84
KDSR	18	60994970	61034506	0.00304163	11	4	44	84
VPS4B	18	61056424	61089752	0.00304163	11	4	44	84
SERPINB5	18	61144143	61172318	0.00304163	11	4	44	84
SERPINB12	18	61223392	61234244	0.00304163	11	4	44	84
SERPINB13	18	61254533	61266433	0.00304163	11	4	44	84
SERPINB4	18	61304492	61311502	0.00304163	11	4	44	84
SERPINB3	18	61322430	61329197	0.00304163	11	4	44	84
SERPINB11	18	61370193	61391122	0.00304163	11	4	44	84
SERPINB7	18	61420280	61472610	0.00304163	11	4	44	84
SERPINB2	18	61554938	61571124	0.00304163	11	4	44	84
SERPINB10	18	61582744	61602476	0.00304163	11	4	44	84
HMSD	18	61616587	61627645	0.00304163	11	4	44	84
SERPINB8	18	61637262	61656608	0.0015606	12	4	44	84
LINC00305	18	61747242	61816260	0.00292599	12	5	44	84
LOC284294	18	61771324	62090827	0.00155429	13	5	44	84
LOC400654	18	61880317	61927290	0.00155429	13	5	44	84
CDH7	18	63417487	63548175	0.00292599	12	5	44	84
CDH19	18	64168423	64271375	0.0015606	12	4	44	84
MIR5011	18	64748820	64748923	0.00304163	11	4	44	84
DSEL	18	65173818	65183967	0.00556398	11	5	44	84
LOC643542	18	65183782	65566856	0.00304163	11	4	44	84
TMX3	18	66340924	66382353	0.00304163	11	4	44	84
CCDC102B	18	66382490	66722426	0.00304163	11	4	44	84
DOK6	18	67068283	67516322	0.00556398	10	4	44	84
CD226	18	67530192	67624232	0.00556398	10	4	44	84
RTTN	18	67671042	67872962	0.00556398	10	4	44	84
SOCS6	18	67956136	67997434	0.00556398	10	4	44	84
LOC100505776	18	69187199	69246192	0.0257089	10	7	44	84
CBLN2	18	70203914	70211723	0.0100416	10	5	44	84
NETO1	18	70409548	70534810	0.0100416	10	5	44	84
LOC400655	18	70821292	70931733	0.0100416	10	5	44	84
LOC100505817	18	70992175	71017124	0.0100416	10	5	44	84
FBXO15	18	71740587	71815100	0.0100416	10	5	44	84
TIMM21	18	71815745	71826204	0.0100416	10	5	44	84
CYB5A	18	71920526	71959251	0.0100416	10	5	44	84
C18orf63	18	71983109	72026422	0.0100416	10	5	44	84
FAM69C	18	72102962	72124503	0.0100416	10	5	44	84
CNDP2	18	72163499	72190689	0.0100416	10	5	44	84
CNDP1	18	72201691	72252261	0.0100416	10	5	44	84
LOC400657	18	72259009	72265071	0.0100416	10	5	44	84
ZNF407	18	72342918	72777628	0.0100416	10	5	44	84
ZADH2	18	72909277	72921281	0.00292599	12	5	44	84
TSHZ1	18	72922709	73001905	0.00292599	12	5	44	84
SMIM21	18	73121826	73139589	0.00292599	12	5	44	84
LOC339298	18	73834952	73857210	0.00556398	11	5	44	84
ZNF516	18	74069636	74207146	0.00556398	11	5	44	84
LOC284276	18	74240611	74271784	0.00556398	11	5	44	84
LOC100131655	18	74506687	74534251	0.00556398	11	5	44	84
ZNF236	18	74536115	74682682	0.00556398	11	5	44	84
MBP	18	74690788	74844774	0.00556398	11	5	44	84
GALR1	18	74962007	74982096	0.00304163	11	4	44	84
SALL3	18	76740274	76758969	0.00556398	11	5	44	84
ATP9B	18	76829396	77138282	0.00556398	11	5	44	84
NFATC1	18	77155771	77289323	0.00912115	11	6	44	84
CTDP1	18	77439800	77514510	0.00912115	11	6	44	84
KCNG2	18	77623667	77659816	0.00912115	11	6	44	84
PQLC1	18	77662419	77711653	0.00912115	11	6	44	84
HSBP1L1	18	77724581	77730822	0.00912115	11	6	44	84
TXNL4A	18	77732866	77748532	0.00912115	11	6	44	84
RBFA	18	77794345	77810652	0.00912115	11	6	44	84
ADNP2	18	77866914	77898228	0.00912115	11	6	44	84
PARD6G-AS1	18	77905806	77936315	0.0162711	10	6	44	84
PARD6G	18	77915116	78005397	0.0162711	10	6	44	84
LINC00114	21	40110878	40145401	0.0196548	15	13	44	84
ETS2	21	40177230	40196878	0.0196548	15	13	44	84
PSMG1	21	40547371	40555440	0.0249676	15	14	44	84
BRWD1	21	40557403	40685712	0.0249676	15	14	44	84
BRWD1-AS2	21	40685860	40686888	0.0249676	15	14	44	84
BRWD1-AS1	21	40687632	40695144	0.0249676	15	14	44	84
HMGN1	21	40714240	40721047	0.0381253	14	14	44	84
WRB	21	40752212	40769815	0.0381253	14	14	44	84
LCA5L	21	40777769	40816128	0.0381253	14	14	44	84
IGSF5	21	41117333	41174023	0.0381253	14	14	44	84
PCP4	21	41239346	41301322	0.0381253	14	14	44	84
DSCAM	21	41384342	42219039	0.0381253	14	14	44	84
MIR4760	21	41584278	41584358	0.0381253	14	14	44	84
DSCAM-AS1	21	41755009	41757285	0.0381253	14	14	44	84
DSCAM-IT1	21	41990432	42002693	0.0381253	14	14	44	84
LINC00323	21	42513426	42519991	0.0381253	14	14	44	84
MIR3197	21	42539483	42539556	0.0381253	14	14	44	84
BACE2	21	42539727	42648524	0.0381253	14	14	44	84
PLAC4	21	42547157	42557166	0.0381253	14	14	44	84
FAM3B	21	42688660	42729654	0.032432	15	15	44	84
MX1	21	42792519	42831141	0.032432	15	15	44	84
TMPRSS2	21	42836477	42880085	0.0242299	11	8	44	84
