# Supplementary material for: Cribriform and intraductal prostate cancer are associated with increased genomic instability and distinct genomic alterations
Source: BMC Cancer. 2018 Jan 2;18:8. doi: 10.1186/s12885-017-3976-z (PMC5751811; doi:10.1186/s12885-017-3976-z)
Supplement: Supplementary file 7 — Significant CNAs identified by logistic regression analysis accounting for genomic instability as confounding factor in the TCGA dataset. Columns contain: Symbol – official gene symbol, Chromosome / Start / End – genomic coordinates of gene locus, p-alue / FDR – p-value of logistic regression before and after correction for multiple tests via FDR, odds ratio / 95% CI – odds ratio and 95% confidence interval based on logistic regression. Deletions and amplifications are presented in the same format and listed separately. All entries are sorted by genomic location. (XLS 266 kb) [file 12885_2017_3976_MOESM7_ESM.xls]

## Sheet: deletions
Symbol	Chromosome	Start	End	p-value	FDR	odds ratio	95% CI
FOXP1	3	71003864	71633140	0.0437671	0.0777749	36.16	2.864 - 5688
MIR1284	3	71591120	71591240	0.0437671	0.0777749	36.16	2.864 - 5688
LOC201617	3	72200407	72223490	0.0461543	0.0815707	9.025	1.478 - 175
RYBP	3	72423743	72495774	0.0461543	0.0815707	9.025	1.478 - 175
UGT2B17	4	69402902	69434245	0.231676	0.272351	2.231	0.628 - 9.225
SETD9	5	56205086	56221359	0.135894	0.185427	2.595	0.7788 - 9.996
MIER3	5	56215428	56247954	0.135894	0.185427	2.595	0.7788 - 9.996
GPBP1	5	56469774	56560506	0.135894	0.185427	2.595	0.7788 - 9.996
IBTK	6	82879955	82957448	0.197923	0.243698	2.237	0.6815 - 8.174
TPBG	6	83072922	83077133	0.197923	0.243698	2.237	0.6815 - 8.174
UBE3D	6	83602185	83775545	0.111067	0.160516	2.758	0.8309 - 10.44
DOPEY1	6	83777384	83878190	0.111067	0.160516	2.758	0.8309 - 10.44
PGM3	6	83874592	83903655	0.111067	0.160516	2.758	0.8309 - 10.44
RWDD2A	6	83903031	83906256	0.111067	0.160516	2.758	0.8309 - 10.44
ME1	6	83920109	84140938	0.277889	0.31554	1.931	0.6056 - 6.732
PRSS35	6	84222193	84235421	0.227483	0.267906	2.065	0.655 - 7.125
SNAP91	6	84262604	84419127	0.252161	0.291681	1.995	0.63 - 6.916
RIPPLY2	6	84562984	84567234	0.17606	0.22214	2.235	0.7206 - 7.631
CYB5R4	6	84569369	84670146	0.17606	0.22214	2.235	0.7206 - 7.631
MRAP2	6	84743419	84800605	0.17606	0.22214	2.235	0.7206 - 7.631
CEP162	6	84833959	84937335	0.17606	0.22214	2.235	0.7206 - 7.631
TBX18	6	85444156	85473899	0.245045	0.284972	1.926	0.6512 - 6.088
NT5E	6	86159301	86205509	0.0686353	0.110197	2.865	0.9586 - 9.499
SNX14	6	86215214	86303629	0.0686353	0.110197	2.865	0.9586 - 9.499
SYNCRIP	6	86317501	86353043	0.0686353	0.110197	2.865	0.9586 - 9.499
SNHG5	6	86386724	86388451	0.111335	0.160516	2.471	0.8379 - 7.976
SNORD50A	6	86387011	86387086	0.111335	0.160516	2.471	0.8379 - 7.976
SNORD50B	6	86387306	86387377	0.111335	0.160516	2.471	0.8379 - 7.976
HTR1E	6	87647023	87726397	0.191839	0.237106	2.075	0.7104 - 6.511
CGA	6	87795215	87804865	0.0687143	0.110197	2.865	0.9583 - 9.498
ZNF292	6	87865268	87973406	0.271329	0.311082	1.862	0.6282 - 5.904
GJB7	6	87992696	88038996	0.151693	0.203774	2.331	0.7576 - 7.898
SMIM8	6	88032305	88052043	0.151693	0.203774	2.331	0.7576 - 7.898
C6orf163	6	88054570	88075181	0.151693	0.203774	2.331	0.7576 - 7.898
C6orf164	6	88106841	88109459	0.151693	0.203774	2.331	0.7576 - 7.898
C6orf165	6	88117689	88174191	0.151693	0.203774	2.331	0.7576 - 7.898
SLC35A1	6	88182642	88222057	0.103215	0.151842	2.588	0.8549 - 8.664
RARS2	6	88224095	88299735	0.103215	0.151842	2.588	0.8549 - 8.664
ORC3	6	88299784	88377172	0.151693	0.203774	2.331	0.7576 - 7.898
AKIRIN2	6	88384577	88411985	0.151693	0.203774	2.331	0.7576 - 7.898
SPACA1	6	88757506	88776550	0.0687143	0.110197	2.865	0.9583 - 9.498
CNR1	6	88849584	88875767	0.0687143	0.110197	2.865	0.9583 - 9.498
RNGTT	6	89319988	89673348	0.0687143	0.110197	2.865	0.9583 - 9.498
PNRC1	6	89790428	89794879	0.0687013	0.110197	2.865	0.9584 - 9.498
SRSF12	6	89805677	89827800	0.0687013	0.110197	2.865	0.9584 - 9.498
PM20D2	6	89855768	89875284	0.0687013	0.110197	2.865	0.9584 - 9.498
GABRR1	6	89887222	89941007	0.0687013	0.110197	2.865	0.9584 - 9.498
GABRR2	6	89966839	90025018	0.077282	0.122876	2.788	0.9287 - 9.277
UBE2J1	6	90036343	90062619	0.077282	0.122876	2.788	0.9287 - 9.277
RRAGD	6	90074334	90121995	0.0504951	0.0880445	3.085	1.038 - 10.19
ANKRD6	6	90142896	90343553	0.0687143	0.110197	2.865	0.9583 - 9.498
LYRM2	6	90341942	90348474	0.0446894	0.0791971	3.165	1.069 - 10.42
MDN1	6	90353230	90529442	0.0446894	0.0791971	3.165	1.069 - 10.42
CASP8AP2	6	90539618	90584155	0.0266589	0.0608679	3.527	1.206 - 11.49
GJA10	6	90604187	90605819	0.0266589	0.0608679	3.527	1.206 - 11.49
BACH2	6	90636246	91006627	0.0266589	0.0608679	3.527	1.206 - 11.49
MIR4464	6	91022460	91022552	0.0419531	0.0762197	3.201	1.086 - 10.49
MAP3K7	6	91223291	91297020	0.0888581	0.137464	2.554	0.8922 - 7.904
MIR4643	6	92231377	92231455	0.0888581	0.137464	2.554	0.8922 - 7.904
EPHA7	6	93949739	94129300	0.201975	0.246816	2.011	0.7028 - 6.139
TSG1	6	94416800	94486199	0.132272	0.181438	2.304	0.798 - 7.173
MANEA	6	96025372	96057328	0.0667232	0.110197	3.018	0.9707 - 10.63
FUT9	6	96463844	96663488	0.124565	0.175072	2.473	0.8074 - 8.373
UFL1	6	96969701	97003151	0.124565	0.175072	2.473	0.8074 - 8.373
FHL5	6	97010423	97064512	0.13869	0.189043	2.403	0.7803 - 8.172
POU3F2	6	99282579	99286666	0.498246	0.513668	1.469	0.489 - 4.643
GRIK2	6	101846860	102517958	0.315747	0.339781	1.772	0.592 - 5.671
C6orf203	6	107349406	107372547	0.299338	0.337535	1.841	0.5958 - 6.141
BEND3	6	107386384	107435636	0.299338	0.337535	1.841	0.5958 - 6.141
PDSS2	6	107473760	107780779	0.299338	0.337535	1.841	0.5958 - 6.141
FOXO3	6	108881025	109005971	0.431779	0.447274	1.575	0.5163 - 5.107
LINC00222	6	109072856	109091145	0.431779	0.447274	1.575	0.5163 - 5.107
ARMC2	6	109169618	109295352	0.431779	0.447274	1.575	0.5163 - 5.107
SESN1	6	109307639	109415708	0.431779	0.447274	1.575	0.5163 - 5.107
CEP57L1	6	109416355	109485115	0.431779	0.447274	1.575	0.5163 - 5.107
CCDC162P	6	109615505	109629423	0.431779	0.447274	1.575	0.5163 - 5.107
CD164	6	109687716	109703762	0.431779	0.447274	1.575	0.5163 - 5.107
PPIL6	6	109711417	109762374	0.431779	0.447274	1.575	0.5163 - 5.107
SMPD2	6	109761930	109765122	0.431779	0.447274	1.575	0.5163 - 5.107
MICAL1	6	109765265	109777190	0.431779	0.447274	1.575	0.5163 - 5.107
ZBTB24	6	109783718	109804440	0.431779	0.447274	1.575	0.5163 - 5.107
RPF2	6	111303290	111346794	0.63458	0.646018	1.314	0.4298 - 4.195
GSTM2P1	6	111367621	111368757	0.63458	0.646018	1.314	0.4298 - 4.195
SLC16A10	6	111408780	111544606	0.461353	0.476389	1.514	0.509 - 4.743
KIAA1919	6	111580481	111590261	0.461353	0.476389	1.514	0.509 - 4.743
REV3L	6	111620233	111804414	0.63458	0.646018	1.314	0.4298 - 4.195
TRAF3IP2-AS1	6	111804674	111923497	0.427687	0.447274	1.609	0.5062 - 5.482
TRAF3IP2	6	111876580	111927477	0.427687	0.447274	1.609	0.5062 - 5.482
FYN	6	111981534	112194655	0.63458	0.646018	1.314	0.4298 - 4.195
WISP3	6	112375277	112390887	0.461353	0.476389	1.514	0.509 - 4.743
TUBE1	6	112391859	112408751	0.461353	0.476389	1.514	0.509 - 4.743
FAM229B	6	112408673	112423993	0.63458	0.646018	1.314	0.4298 - 4.195
LAMA4	6	112429133	112575917	0.63458	0.646018	1.314	0.4298 - 4.195
RFPL4B	6	112668531	112672498	0.63458	0.646018	1.314	0.4298 - 4.195
HS3ST5	6	114376749	114384041	0.482962	0.498307	1.487	0.4973 - 4.681
FRK	6	116262692	116381921	0.286734	0.324732	1.866	0.6067 - 6.202
TPI1P3	6	116359893	116361107	0.31463	0.339781	1.808	0.5839 - 6.041
NT5DC1	6	116421998	116566853	0.210655	0.248313	2.067	0.6819 - 6.799
COL10A1	6	116440084	116447296	0.210655	0.248313	2.067	0.6819 - 6.799
TSPYL4	6	116571130	116575261	0.210655	0.248313	2.067	0.6819 - 6.799
TSPYL1	6	116596021	116601280	0.210655	0.248313	2.067	0.6819 - 6.799
DSE	6	116601282	116759442	0.210655	0.248313	2.067	0.6819 - 6.799
FAM26F	6	116782555	116784934	0.210655	0.248313	2.067	0.6819 - 6.799
TRAPPC3L	6	116817650	116866773	0.210655	0.248313	2.067	0.6819 - 6.799
FAM26E	6	116832807	116839709	0.210655	0.248313	2.067	0.6819 - 6.799
FAM26D	6	116850175	116880031	0.31463	0.339781	1.808	0.5839 - 6.041
RWDD1	6	116892582	116914436	0.31463	0.339781	1.808	0.5839 - 6.041
RSPH4A	6	116937641	116954148	0.31463	0.339781	1.808	0.5839 - 6.041
ZUFSP	6	116956780	116989973	0.31463	0.339781	1.808	0.5839 - 6.041
KPNA5	6	117002366	117063030	0.31463	0.339781	1.808	0.5839 - 6.041
FAM162B	6	117073359	117086886	0.31463	0.339781	1.808	0.5839 - 6.041
GPRC6A	6	117113247	117150198	0.31463	0.339781	1.808	0.5839 - 6.041
RFX6	6	117198375	117253326	0.286724	0.324732	1.866	0.6067 - 6.202
VGLL2	6	117586720	117594728	0.286724	0.324732	1.866	0.6067 - 6.202
ROS1	6	117609529	117747018	0.314621	0.339781	1.808	0.5839 - 6.041
DCBLD1	6	117803819	117891020	0.16466	0.218437	2.361	0.7306 - 8.528
GOPC	6	117881432	117923705	0.16466	0.218437	2.361	0.7306 - 8.528
NUS1	6	117996616	118031886	0.16466	0.218437	2.361	0.7306 - 8.528
SLC35F1	6	118228688	118638839	0.429184	0.447274	1.643	0.4902 - 5.969
FAM184A	6	119280995	119470358	0.193485	0.238687	2.363	0.6761 - 9.421
MIR548B	6	119390211	119390308	0.193485	0.238687	2.363	0.6761 - 9.421
OR4F21	8	116085	117024	0.0123767	0.0559588	5.622	1.598 - 25.49
RPL23AP53	8	158344	182318	0.103709	0.152396	2.363	0.8581 - 6.917
ZNF596	8	182199	197339	0.165299	0.218437	2.041	0.7575 - 5.762
FBXO25	8	356807	419875	0.165299	0.218437	2.041	0.7575 - 5.762
TDRP	8	439789	495781	0.165299	0.218437	2.041	0.7575 - 5.762
ERICH1	8	614199	681226	0.0687103	0.110197	2.556	0.9498 - 7.261
LOC286083	8	1244293	1250827	0.0687103	0.110197	2.556	0.9498 - 7.261
DLGAP2	8	1449568	1656642	0.0687103	0.110197	2.556	0.9498 - 7.261
CLN8	8	1711869	1734736	0.0687103	0.110197	2.556	0.9498 - 7.261
MIR596	8	1765396	1765473	0.0687103	0.110197	2.556	0.9498 - 7.261
ARHGEF10	8	1772148	1906807	0.0687103	0.110197	2.556	0.9498 - 7.261
KBTBD11	8	1922043	1955109	0.0687103	0.110197	2.556	0.9498 - 7.261
MYOM2	8	1993157	2093380	0.0687103	0.110197	2.556	0.9498 - 7.261
CSMD1	8	2792874	4852328	0.112269	0.161146	2.262	0.8411 - 6.391
LOC100287015	8	6261076	6264069	0.235862	0.274538	1.842	0.6812 - 5.207
MCPH1	8	6264112	6501140	0.165292	0.218437	2.041	0.7576 - 5.762
ANGPT2	8	6357174	6420784	0.165292	0.218437	2.041	0.7576 - 5.762
AGPAT5	8	6565877	6619021	0.165292	0.218437	2.041	0.7576 - 5.762
MIR4659A	8	6602684	6602765	0.165292	0.218437	2.041	0.7576 - 5.762
MIR4659B	8	6602688	6602761	0.165292	0.218437	2.041	0.7576 - 5.762
XKR5	8	6666040	6693166	0.165292	0.218437	2.041	0.7576 - 5.762
LOC100652791	8	6693075	6699975	0.165292	0.218437	2.041	0.7576 - 5.762
DEFB1	8	6728096	6735529	0.112255	0.161146	2.262	0.8411 - 6.392
DEFA6	8	6782215	6783598	0.112255	0.161146	2.262	0.8411 - 6.392
DEFA4	8	6793344	6795786	0.112255	0.161146	2.262	0.8411 - 6.392
DEFA10P	8	6825662	6826635	0.165275	0.218437	2.041	0.7576 - 5.763
DEFA1	8	6835170	6875823	0.247723	0.287059	1.79	0.6744 - 4.918
DEFA1B	8	6835170	6875823	0.247723	0.287059	1.79	0.6744 - 4.918
DEFT1P	8	6844699	6866346	0.247723	0.287059	1.79	0.6744 - 4.918
DEFT1P2	8	6844699	6866346	0.247723	0.287059	1.79	0.6744 - 4.918
DEFA3	8	6873390	6875816	0.165275	0.218437	2.041	0.7576 - 5.763
DEFA5	8	6912828	6914259	0.165275	0.218437	2.041	0.7576 - 5.763
LOC349196	8	7118140	7143880	0.143866	0.195483	2.296	0.7766 - 7.388
FAM66B	8	7159132	7212876	0.0591589	0.0986488	2.948	0.9949 - 9.624
DEFB109P1B	8	7170367	7177473	0.143866	0.195483	2.296	0.7766 - 7.388
USP17L1	8	7189908	7191501	0.0495447	0.0870886	3.166	1.047 - 10.73
USP17L4	8	7194636	7196229	0.0193135	0.0594507	3.878	1.303 - 12.95
ZNF705G	8	7215497	7220490	0.0306886	0.0608679	3.382	1.165 - 10.86
DEFB4B	8	7272384	7274354	0.179046	0.22214	2.007	0.7382 - 5.717
DEFB103B	8	7286415	7287682	0.179046	0.22214	2.007	0.7382 - 5.717
SPAG11B	8	7305275	7321192	0.179046	0.22214	2.007	0.7382 - 5.717
DEFB104B	8	7327829	7332604	0.179046	0.22214	2.007	0.7382 - 5.717
DEFB106B	8	7340025	7343909	0.179046	0.22214	2.007	0.7382 - 5.717
DEFB105B	8	7345242	7347073	0.179046	0.22214	2.007	0.7382 - 5.717
DEFB107B	8	7353367	7366833	0.179046	0.22214	2.007	0.7382 - 5.717
FAM90A7P	8	7413659	7431920	0.179046	0.22214	2.007	0.7382 - 5.717
FAM90A10P	8	7627105	7628835	0.179046	0.22214	2.007	0.7382 - 5.717
DEFB107A	8	7669241	7673238	0.179046	0.22214	2.007	0.7382 - 5.717
DEFB105A	8	7679529	7681360	0.179046	0.22214	2.007	0.7382 - 5.717
DEFB106A	8	7682693	7686575	0.179046	0.22214	2.007	0.7382 - 5.717
DEFB104A	8	7693992	7698764	0.179046	0.22214	2.007	0.7382 - 5.717
SPAG11A	8	7705401	7721319	0.179046	0.22214	2.007	0.7382 - 5.717
DEFB103A	8	7738725	7740105	0.179046	0.22214	2.007	0.7382 - 5.717
DEFB4A	8	7752198	7754237	0.300859	0.338956	1.701	0.6291 - 4.77
ZNF705B	8	7783858	7809935	0.104662	0.153622	2.434	0.8537 - 7.471
FAM66E	8	7812534	7866277	0.0391518	0.07123	3.235	1.101 - 10.49
USP17L8	8	7829182	7830775	0.0391518	0.07123	3.235	1.101 - 10.49
USP17L3	8	7833914	7835507	0.0206784	0.0608679	3.76	1.276 - 12.32
MIR548I3	8	7946462	7946611	0.0587496	0.0980922	2.801	0.9911 - 8.561
FAM86B3P	8	8086091	8102387	0.176645	0.22214	2.03	0.7402 - 5.862
SGK223	8	8175257	8239257	0.043372	0.0772843	2.845	1.055 - 8.121
CLDN23	8	8559665	8561617	0.043372	0.0772843	2.845	1.055 - 8.121
MFHAS1	8	8641998	8751131	0.043372	0.0772843	2.845	1.055 - 8.121
ERI1	8	8860313	8890849	0.043372	0.0772843	2.845	1.055 - 8.121
MIR4660	8	8905954	8906028	0.043372	0.0772843	2.845	1.055 - 8.121
PPP1R3B	8	8993763	9009152	0.043372	0.0772843	2.845	1.055 - 8.121
LOC157273	8	9182560	9192590	0.043372	0.0772843	2.845	1.055 - 8.121
TNKS	8	9413444	9639856	0.043372	0.0772843	2.845	1.055 - 8.121
MIR597	8	9599181	9599278	0.043372	0.0772843	2.845	1.055 - 8.121
LINC00599	8	9757573	9760839	0.0263114	0.0608679	3.18	1.173 - 9.149
MIR124-1	8	9760897	9760982	0.0263114	0.0608679	3.18	1.173 - 9.149
MSRA	8	9911829	10286401	0.00701146	0.038757	4.228	1.529 - 12.61
PRSS55	8	10383055	10411676	0.00701146	0.038757	4.228	1.529 - 12.61
RP1L1	8	10463859	10512617	0.00701146	0.038757	4.228	1.529 - 12.61
C8orf74	8	10530146	10558103	0.00701146	0.038757	4.228	1.529 - 12.61
SOX7	8	10581277	10588022	0.00701146	0.038757	4.228	1.529 - 12.61
PINX1	8	10622883	10697299	0.00701146	0.038757	4.228	1.529 - 12.61
MIR1322	8	10682882	10682953	0.00701146	0.038757	4.228	1.529 - 12.61
XKR6	8	10753656	11058875	0.00701146	0.038757	4.228	1.529 - 12.61
MIR598	8	10892715	10892812	0.00701146	0.038757	4.228	1.529 - 12.61
MTMR9	8	11141999	11185654	0.00701146	0.038757	4.228	1.529 - 12.61
SLC35G5	8	11188494	11189695	0.00701146	0.038757	4.228	1.529 - 12.61
TDH	8	11197145	11225961	0.00701146	0.038757	4.228	1.529 - 12.61
FAM167A-AS1	8	11225910	11296166	0.00701146	0.038757	4.228	1.529 - 12.61
FAM167A	8	11278972	11324276	0.00701146	0.038757	4.228	1.529 - 12.61
BLK	8	11351520	11422108	0.00701146	0.038757	4.228	1.529 - 12.61
LINC00208	8	11434043	11438850	0.00701146	0.038757	4.228	1.529 - 12.61
GATA4	8	11561716	11617509	0.00701146	0.038757	4.228	1.529 - 12.61
NEIL2	8	11627171	11644854	0.00701146	0.038757	4.228	1.529 - 12.61
FDFT1	8	11660189	11696818	0.00701146	0.038757	4.228	1.529 - 12.61
CTSB	8	11700033	11725646	0.00701146	0.038757	4.228	1.529 - 12.61
DEFB136	8	11831445	11832108	0.00701146	0.038757	4.228	1.529 - 12.61
DEFB135	8	11839829	11842099	0.0135922	0.0564316	3.682	1.345 - 10.81
DEFB134	8	11851488	11853760	0.0232684	0.0608679	3.286	1.207 - 9.555
DEFB130	8	11921897	12175825	0.0657545	0.108948	2.742	0.9639 - 8.424
LOC100133267	8	11921897	12175825	0.0657545	0.108948	2.742	0.9639 - 8.424
ZNF705D	8	11946846	11973025	0.0887766	0.137464	2.406	0.8912 - 6.814
FAM66D	8	11973290	12008698	0.105232	0.154111	2.309	0.8541 - 6.563
LOC392196	8	11985366	11986806	0.145037	0.196869	2.142	0.7818 - 6.151
USP17L7	8	11989925	11991518	0.105232	0.154111	2.309	0.8541 - 6.563
USP17L2	8	11994676	11996269	0.0987592	0.146977	2.389	0.8675 - 6.981
FAM90A2P	8	12030962	12034776	0.255635	0.295435	1.829	0.6561 - 5.356
FAM86B1	8	12039612	12051624	0.419318	0.439269	1.543	0.5448 - 4.555
FAM86B2	8	12283123	12293852	0.348787	0.369857	1.636	0.5914 - 4.724
LOC100506990	8	12294521	12424354	0.504257	0.519453	1.44	0.4995 - 4.333
LOC729732	8	12394587	12523120	0.229209	0.269694	1.921	0.6768 - 5.794
LONRF1	8	12579405	12612992	0.00319925	0.0353902	5.029	1.784 - 15.52
MIR3926-1	8	12584740	12584813	0.00319925	0.0353902	5.029	1.784 - 15.52
MIR3926-2	8	12584745	12584808	0.00319925	0.0353902	5.029	1.784 - 15.52
LOC340357	8	12623570	12668910	0.00319925	0.0353902	5.029	1.784 - 15.52
KIAA1456	8	12803182	12887284	0.00319925	0.0353902	5.029	1.784 - 15.52
DLC1	8	12940871	13372429	0.00319925	0.0353902	5.029	1.784 - 15.52
C8orf48	8	13424351	13425797	0.00701112	0.038757	4.228	1.529 - 12.61
SGCZ	8	13947372	15095792	0.00140369	0.0241919	6.01	2.09 - 19.22
MIR383	8	14710946	14711019	0.00122735	0.0241919	6.098	2.13 - 19.43
TUSC3	8	15397595	15624158	0.00585788	0.038757	4.503	1.602 - 13.84
MSR1	8	15965386	16050300	0.00585788	0.038757	4.503	1.602 - 13.84
FGF20	8	16850333	16859674	0.00585815	0.038757	4.503	1.602 - 13.84
MICU3	8	16884746	16980148	0.00585815	0.038757	4.503	1.602 - 13.84
ZDHHC2	8	17013835	17080241	0.00585815	0.038757	4.503	1.602 - 13.84
CNOT7	8	17086739	17104387	0.00585815	0.038757	4.503	1.602 - 13.84
VPS37A	8	17104400	17155533	0.00585815	0.038757	4.503	1.602 - 13.84
MTMR7	8	17154305	17271040	0.00585815	0.038757	4.503	1.602 - 13.84
SLC7A2	8	17354596	17428077	0.00313459	0.0353902	5.158	1.809 - 16.23
PDGFRL	8	17433941	17500642	0.00313459	0.0353902	5.158	1.809 - 16.23
MTUS1	8	17501302	17658426	0.00162024	0.0241919	5.993	2.061 - 19.48
FGL1	8	17721899	17753047	0.00162024	0.0241919	5.993	2.061 - 19.48
PCM1	8	17780365	17887457	0.00162024	0.0241919	5.993	2.061 - 19.48
ASAH1	8	17913924	17942507	0.00162024	0.0241919	5.993	2.061 - 19.48
NAT1	8	18027970	18081198	0.000710264	0.0241919	7.113	2.405 - 23.81
NAT2	8	18248754	18258723	0.00162024	0.0241919	5.993	2.061 - 19.48
PSD3	8	18384812	18871196	0.00162024	0.0241919	5.993	2.061 - 19.48
LOC100128993	8	19041185	19103032	0.00141153	0.0241919	6.089	2.103 - 19.72
SH2D4A	8	19171080	19253729	0.00162024	0.0241919	5.993	2.061 - 19.48
CSGALNACT1	8	19261671	19540261	0.00162024	0.0241919	5.993	2.061 - 19.48
INTS10	8	19674917	19709586	0.00162024	0.0241919	5.993	2.061 - 19.48
LPL	8	19796581	19824770	0.00162024	0.0241919	5.993	2.061 - 19.48
SLC18A1	8	20002365	20040717	0.00162024	0.0241919	5.993	2.061 - 19.48
ATP6V1B2	8	20054703	20079207	0.00162024	0.0241919	5.993	2.061 - 19.48
LZTS1	8	20103675	20112803	0.00162024	0.0241919	5.993	2.061 - 19.48
LZTS1-AS1	8	20133283	20147969	0.00162024	0.0241919	5.993	2.061 - 19.48
LOC286114	8	20831496	20852630	0.00162024	0.0241919	5.993	2.061 - 19.48
GFRA2	8	21549529	21646346	0.0014116	0.0241919	6.089	2.103 - 19.72
DOK2	8	21766383	21771205	0.0014116	0.0241919	6.089	2.103 - 19.72
XPO7	8	21777179	21864096	0.0014116	0.0241919	6.089	2.103 - 19.72
NPM2	8	21882353	21894408	0.0014116	0.0241919	6.089	2.103 - 19.72
FGF17	8	21900427	21906319	0.0014116	0.0241919	6.089	2.103 - 19.72
DMTN	8	21911080	21940036	0.0014116	0.0241919	6.089	2.103 - 19.72
FAM160B2	8	21946713	21961891	0.0014116	0.0241919	6.089	2.103 - 19.72
NUDT18	8	21964382	21966932	0.0014116	0.0241919	6.089	2.103 - 19.72
HR	8	21971931	21988565	0.0014116	0.0241919	6.089	2.103 - 19.72
REEP4	8	21995532	21999448	0.0014116	0.0241919	6.089	2.103 - 19.72
LGI3	8	22004342	22014344	0.0014116	0.0241919	6.089	2.103 - 19.72
SFTPC	8	22019183	22021991	0.0014116	0.0241919	6.089	2.103 - 19.72
BMP1	8	22022652	22069840	0.0014116	0.0241919	6.089	2.103 - 19.72
PHYHIP	8	22077215	22089851	0.0014116	0.0241919	6.089	2.103 - 19.72
MIR320A	8	22102474	22102556	0.0014116	0.0241919	6.089	2.103 - 19.72
POLR3D	8	22102618	22108680	0.0014116	0.0241919	6.089	2.103 - 19.72
PIWIL2	8	22132809	22213584	0.0014116	0.0241919	6.089	2.103 - 19.72
SLC39A14	8	22224761	22291640	0.00273793	0.0353902	5.244	1.847 - 16.44
PPP3CC	8	22298482	22398657	0.00273793	0.0353902	5.244	1.847 - 16.44
SORBS3	8	22409250	22433008	0.0014116	0.0241919	6.089	2.103 - 19.72
PDLIM2	8	22436253	22455538	0.0014116	0.0241919	6.089	2.103 - 19.72
C8orf58	8	22457113	22461662	0.0014116	0.0241919	6.089	2.103 - 19.72
CCAR2	8	22462144	22477983	0.0014116	0.0241919	6.089	2.103 - 19.72
BIN3	8	22477946	22526661	0.0014116	0.0241919	6.089	2.103 - 19.72
BIN3-IT1	8	22497883	22499722	0.0014116	0.0241919	6.089	2.103 - 19.72
EGR3	8	22545173	22550815	0.0014116	0.0241919	6.089	2.103 - 19.72
PEBP4	8	22570764	22785421	0.0014116	0.0241919	6.089	2.103 - 19.72
RHOBTB2	8	22844929	22877710	0.0014116	0.0241919	6.089	2.103 - 19.72
TNFRSF10B	8	22877647	22926700	0.0014116	0.0241919	6.089	2.103 - 19.72
LOC286059	8	22925741	22941132	0.0014116	0.0241919	6.089	2.103 - 19.72
LOC254896	8	22941867	22961070	0.0014116	0.0241919	6.089	2.103 - 19.72
TNFRSF10C	8	22960326	22974950	0.0014116	0.0241919	6.089	2.103 - 19.72
TNFRSF10D	8	22993100	23021543	0.0014116	0.0241919	6.089	2.103 - 19.72
TNFRSF10A	8	23048969	23082680	0.0014116	0.0241919	6.089	2.103 - 19.72
LOC389641	8	23082733	23088439	0.0014116	0.0241919	6.089	2.103 - 19.72
CHMP7	8	23101149	23119512	0.0014116	0.0241919	6.089	2.103 - 19.72
R3HCC1	8	23145611	23153792	0.0014116	0.0241919	6.089	2.103 - 19.72
LOXL2	8	23154409	23261722	0.0014116	0.0241919	6.089	2.103 - 19.72
LOC100507156	8	23193720	23223638	0.0014116	0.0241919	6.089	2.103 - 19.72
ENTPD4	8	23286664	23315244	0.0014116	0.0241919	6.089	2.103 - 19.72
SLC25A37	8	23386362	23430063	0.0014116	0.0241919	6.089	2.103 - 19.72
NKX3-1	8	23536205	23540450	0.0014116	0.0241919	6.089	2.103 - 19.72
NKX2-6	8	23559963	23564111	0.00162025	0.0241919	5.993	2.061 - 19.48
STC1	8	23699433	23712320	0.00162025	0.0241919	5.993	2.061 - 19.48
ADAM28	8	24151579	24212726	0.00162025	0.0241919	5.993	2.061 - 19.48
ADAMDEC1	8	24241797	24263526	0.00162025	0.0241919	5.993	2.061 - 19.48
ADAM7	8	24298508	24367077	0.00162025	0.0241919	5.993	2.061 - 19.48
NEFM	8	24771273	24776606	0.00162025	0.0241919	5.993	2.061 - 19.48
NEFL	8	24808468	24814131	0.00162025	0.0241919	5.993	2.061 - 19.48
DOCK5	8	25042286	25270619	0.00141153	0.0241919	6.089	2.103 - 19.72
GNRH1	8	25276773	25282556	0.000713066	0.0241919	7.206	2.423 - 24.44
KCTD9	8	25285363	25315984	0.000713066	0.0241919	7.206	2.423 - 24.44
CDCA2	8	25316512	25365425	0.000713066	0.0241919	7.206	2.423 - 24.44
EBF2	8	25699245	25902640	0.00141153	0.0241919	6.089	2.103 - 19.72
PPP2R2A	8	26149006	26230195	0.00018001	0.0241919	10.2	3.244 - 38
BNIP3L	8	26240522	26270644	0.00018001	0.0241919	10.2	3.244 - 38
PNMA2	8	26362195	26371483	0.00018001	0.0241919	10.2	3.244 - 38
DPYSL2	8	26371708	26515693	0.00018001	0.0241919	10.2	3.244 - 38
ADRA1A	8	26605666	26722922	0.00018001	0.0241919	10.2	3.244 - 38
STMN4	8	27093813	27115903	0.00018001	0.0241919	10.2	3.244 - 38
TRIM35	8	27142403	27168834	0.00018001	0.0241919	10.2	3.244 - 38
PTK2B	8	27168998	27316908	0.00018001	0.0241919	10.2	3.244 - 38
CHRNA2	8	27317277	27336813	0.00018001	0.0241919	10.2	3.244 - 38
EPHX2	8	27348518	27402439	0.000201097	0.0241919	10.09	3.196 - 37.7
CLU	8	27454433	27472328	0.000801443	0.0241919	7.025	2.365 - 23.59
SCARA3	8	27491576	27534286	0.000801443	0.0241919	7.025	2.365 - 23.59
MIR3622B	8	27559189	27559284	0.000801443	0.0241919	7.025	2.365 - 23.59
MIR3622A	8	27559193	27559276	0.000801443	0.0241919	7.025	2.365 - 23.59
CCDC25	8	27590832	27630170	0.000801443	0.0241919	7.025	2.365 - 23.59
ESCO2	8	27632057	27662424	0.000801443	0.0241919	7.025	2.365 - 23.59
PBK	8	27667137	27695349	0.00317306	0.0353902	5.228	1.818 - 16.67
SCARA5	8	27727398	27850369	0.00317306	0.0353902	5.228	1.818 - 16.67
MIR4287	8	27743555	27743633	0.00317306	0.0353902	5.228	1.818 - 16.67
NUGGC	8	27879480	27941388	0.00582997	0.038757	4.613	1.619 - 14.5
ELP3	8	27950583	28048669	0.00317393	0.0353902	5.228	1.818 - 16.67
PNOC	8	28174648	28200868	0.00317393	0.0353902	5.228	1.818 - 16.67
ZNF395	8	28203101	28243977	0.00582997	0.038757	4.613	1.619 - 14.5
FBXO16	8	28285925	28347835	0.00582997	0.038757	4.613	1.619 - 14.5
FZD3	8	28351721	28431785	0.00582997	0.038757	4.613	1.619 - 14.5
MIR4288	8	28362632	28362699	0.00582997	0.038757	4.613	1.619 - 14.5
EXTL3	8	28559152	28611202	0.00582997	0.038757	4.613	1.619 - 14.5
INTS9	8	28625174	28747698	0.00650138	0.038757	4.55	1.589 - 14.35
HMBOX1	8	28747910	28910242	0.00650138	0.038757	4.55	1.589 - 14.35
KIF13B	8	28924794	29120610	0.00650138	0.038757	4.55	1.589 - 14.35
DUSP4	8	29190578	29208267	0.00650138	0.038757	4.55	1.589 - 14.35
LINC00589	8	29578775	29605625	0.00354174	0.0353902	5.106	1.777 - 16.18
LOC286135	8	29779028	29811123	0.00354174	0.0353902	5.106	1.777 - 16.18
MIR3148	8	29814787	29814864	0.00354174	0.0353902	5.106	1.777 - 16.18
MIR548O2	8	29920257	30108213	0.00354174	0.0353902	5.106	1.777 - 16.18
SARAF	8	29920630	29940649	0.00354174	0.0353902	5.106	1.777 - 16.18
LEPROTL1	8	29952921	29995222	0.00354174	0.0353902	5.106	1.777 - 16.18
MBOAT4	8	29989186	30002200	0.00354174	0.0353902	5.106	1.777 - 16.18
DCTN6	8	30013812	30041155	0.00354174	0.0353902	5.106	1.777 - 16.18
LOC100128750	8	30239634	30242917	0.00354174	0.0353902	5.106	1.777 - 16.18
RBPMS	8	30241943	30429734	0.00354174	0.0353902	5.106	1.777 - 16.18
GTF2E2	8	30436030	30515738	0.00354174	0.0353902	5.106	1.777 - 16.18
LOC100507341	8	30496116	30503469	0.00354174	0.0353902	5.106	1.777 - 16.18
GSR	8	30535579	30585486	0.00354174	0.0353902	5.106	1.777 - 16.18
UBXN8	8	30601689	30624520	0.00354174	0.0353902	5.106	1.777 - 16.18
PPP2CB	8	30643125	30670352	0.00354174	0.0353902	5.106	1.777 - 16.18
TEX15	8	30689059	30706533	0.00354174	0.0353902	5.106	1.777 - 16.18
PURG	8	30853320	30891231	0.00644185	0.038757	4.538	1.589 - 14.26
WRN	8	30890777	31031277	0.00644185	0.038757	4.538	1.589 - 14.26
NRG1	8	31497267	32622558	0.0136366	0.0564316	3.805	1.358 - 11.53
NRG1-IT3	8	32298261	32300241	0.00644178	0.038757	4.538	1.589 - 14.26
FUT10	8	33228343	33330664	0.00618828	0.038757	4.613	1.606 - 14.61
MAK16	8	33342684	33358778	0.00618828	0.038757	4.613	1.606 - 14.61
TTI2	8	33356026	33370703	0.00618828	0.038757	4.613	1.606 - 14.61
RNF122	8	33405272	33424643	0.00618828	0.038757	4.613	1.606 - 14.61
DUSP26	8	33448853	33457439	0.00618828	0.038757	4.613	1.606 - 14.61
UNC5D	8	35092974	35652181	0.0122092	0.0554535	4.045	1.407 - 12.76
KCNU1	8	36641841	36793643	0.0652268	0.10835	2.772	0.9664 - 8.615
ZNF703	8	37553300	37556396	0.0993424	0.146977	2.5	0.8654 - 7.805
ERLIN2	8	37594096	37615319	0.0993424	0.146977	2.5	0.8654 - 7.805
LOC728024	8	37604073	37605564	0.0993424	0.146977	2.5	0.8654 - 7.805
PROSC	8	37620100	37637286	0.0993424	0.146977	2.5	0.8654 - 7.805
GPR124	8	37654400	37701504	0.0993424	0.146977	2.5	0.8654 - 7.805
BRF2	8	37701397	37707431	0.0993424	0.146977	2.5	0.8654 - 7.805
RAB11FIP1	8	37716464	37757015	0.0993424	0.146977	2.5	0.8654 - 7.805
GOT1L1	8	37791799	37797647	0.0993424	0.146977	2.5	0.8654 - 7.805
ADRB3	8	37820513	37824184	0.0993424	0.146977	2.5	0.8654 - 7.805
EIF4EBP1	8	37888019	37917883	0.0993424	0.146977	2.5	0.8654 - 7.805
ASH2L	8	37963010	37997598	0.0993424	0.146977	2.5	0.8654 - 7.805
STAR	8	38000217	38008600	0.0993424	0.146977	2.5	0.8654 - 7.805
LSM1	8	38020838	38034248	0.0993424	0.146977	2.5	0.8654 - 7.805
BAG4	8	38034105	38070819	0.0993424	0.146977	2.5	0.8654 - 7.805
DDHD2	8	38089008	38120287	0.0993424	0.146977	2.5	0.8654 - 7.805
PPAPDC1B	8	38120649	38126738	0.0993424	0.146977	2.5	0.8654 - 7.805
WHSC1L1	8	38132560	38239790	0.0993424	0.146977	2.5	0.8654 - 7.805
LETM2	8	38243958	38266062	0.0993424	0.146977	2.5	0.8654 - 7.805
FGFR1	8	38268655	38326352	0.0993424	0.146977	2.5	0.8654 - 7.805
C8orf86	8	38368351	38386180	0.0993424	0.146977	2.5	0.8654 - 7.805
RNF5P1	8	38457692	38458775	0.0993424	0.146977	2.5	0.8654 - 7.805
TACC1	8	38585703	38710546	0.0993424	0.146977	2.5	0.8654 - 7.805
HTRA4	8	38831667	38846181	0.120879	0.171234	2.3	0.821 - 6.849
TM2D2	8	38846326	38854041	0.120879	0.171234	2.3	0.821 - 6.849
ADAM9	8	38854504	38962779	0.120879	0.171234	2.3	0.821 - 6.849
ADAM32	8	38965049	39142436	0.120879	0.171234	2.3	0.821 - 6.849
ADAM5	8	39172181	39260375	0.0226089	0.0608679	3.821	1.272 - 13.08
LOC100130964	8	39420630	39437653	0.0993381	0.146977	2.5	0.8654 - 7.805
ADAM18	8	39442086	39587583	0.0993381	0.146977	2.5	0.8654 - 7.805
ADAM2	8	39601254	39695779	0.0993381	0.146977	2.5	0.8654 - 7.805
IDO1	8	39771327	39786309	0.0993381	0.146977	2.5	0.8654 - 7.805
IDO2	8	39792473	39873910	0.0892087	0.137464	2.558	0.892 - 7.942
C8orf4	8	40010986	40012827	0.0892087	0.137464	2.558	0.892 - 7.942
ZMAT4	8	40388110	40755343	0.0892087	0.137464	2.558	0.892 - 7.942
SFRP1	8	41119475	41166990	0.0892087	0.137464	2.558	0.892 - 7.942
GOLGA7	8	41348080	41368499	0.0892087	0.137464	2.558	0.892 - 7.942
GINS4	8	41386724	41402565	0.0892087	0.137464	2.558	0.892 - 7.942
AGPAT6	8	41435706	41482520	0.0892087	0.137464	2.558	0.892 - 7.942
NKX6-3	8	41503828	41504878	0.0892087	0.137464	2.558	0.892 - 7.942
ANK1	8	41510743	41754280	0.0892087	0.137464	2.558	0.892 - 7.942
MIR486-1	8	41517958	41518026	0.0892087	0.137464	2.558	0.892 - 7.942
KAT6A	8	41786996	41909505	0.132627	0.181732	2.308	0.7979 - 7.213
AP3M2	8	42010463	42028701	0.404596	0.424189	1.575	0.5492 - 4.742
PLAT	8	42032235	42065194	0.404596	0.424189	1.575	0.5492 - 4.742
IKBKB	8	42128819	42190171	0.404596	0.424189	1.575	0.5492 - 4.742
POLB	8	42195972	42229331	0.404596	0.424189	1.575	0.5492 - 4.742
SLC20A2	8	42273979	42397356	0.56311	0.577332	1.374	0.4725 - 4.168
SMIM19	8	42396297	42408140	0.56311	0.577332	1.374	0.4725 - 4.168
CHRNB3	8	42552561	42592209	0.670256	0.68127	1.267	0.4284 - 3.877
CHRNA6	8	42607779	42623929	0.670256	0.68127	1.267	0.4284 - 3.877
FNTA	8	42911441	42940932	0.537053	0.551924	1.432	0.4644 - 4.672
POMK	8	42948656	42978323	0.537053	0.551924	1.432	0.4644 - 4.672
HGSNAT	8	42995591	43057970	0.537053	0.551924	1.432	0.4644 - 4.672
POTEA	8	43147584	43218328	0.56927	0.583187	1.407	0.4399 - 4.783
LOC439994	10	89102167	89103331	0.109799	0.15954	3.202	0.8377 - 15.84
PAPSS2	10	89419475	89507462	0.0997182	0.147365	2.756	0.8592 - 9.971
ATAD1	10	89512874	89577917	0.0896077	0.137752	2.825	0.8897 - 10.16
CFL1P1	10	89578069	89605369	0.0896077	0.137752	2.825	0.8897 - 10.16
KLLN	10	89618917	89623194	0.0316682	0.0608679	3.672	1.178 - 13.09
PTEN	10	89623194	89728532	0.0101572	0.0492322	4.771	1.531 - 17.15
RNLS	10	90033620	90343082	0.055404	0.0926253	3.201	1.02 - 11.44
LIPJ	10	90346518	90366733	0.055404	0.0926253	3.201	1.02 - 11.44
LIPF	10	90424145	90438572	0.0953603	0.145733	2.779	0.8723 - 10
LIPK	10	90484300	90512513	0.0953603	0.145733	2.779	0.8723 - 10
LIPN	10	90521162	90537999	0.0953603	0.145733	2.779	0.8723 - 10
LIPM	10	90562486	90580303	0.0953603	0.145733	2.779	0.8723 - 10
ANKRD22	10	90579658	90611732	0.0953603	0.145733	2.779	0.8723 - 10
STAMBPL1	10	90639943	90683259	0.134694	0.18437	2.69	0.7771 - 10.98
KLRC2	12	10583205	10588592	0.557072	0.572044	1.4	0.4606 - 4.47
LOC338817	12	11700963	11717335	0.934053	0.939841	0.9494	0.2751 - 3.351
ETV6	12	11802787	12048325	0.612249	0.626723	1.358	0.4213 - 4.644
BCL2L14	12	12223877	12252627	0.993661	0.993661	0.9951	0.2908 - 3.488
MIR1244-3	12	12264885	12264967	0.993661	0.993661	0.9951	0.2908 - 3.488
LRP6	12	12268960	12419811	0.993661	0.993661	0.9951	0.2908 - 3.488
MANSC1	12	12482217	12503169	0.993661	0.993661	0.9951	0.2908 - 3.488
LOH12CR2	12	12508341	12510001	0.947829	0.952964	1.041	0.3058 - 3.634
LOH12CR1	12	12510019	12619838	0.978847	0.983389	1.017	0.2962 - 3.57
DUSP16	12	12626215	12715448	0.775461	0.782084	1.191	0.3597 - 4.104
CREBL2	12	12764830	12798041	0.980794	0.984584	0.9859	0.307 - 3.211
GPR19	12	12813994	12849121	0.765756	0.772896	1.188	0.3822 - 3.814
CDKN1B	12	12870301	12875305	0.765756	0.772896	1.188	0.3822 - 3.814
APOLD1	12	12878850	12944399	0.987518	0.990568	0.9903	0.2889 - 3.463
MIR613	12	12917582	12917677	0.807045	0.813306	1.161	0.3506 - 3.994
DDX47	12	12966279	12982915	0.713575	0.721349	0.7899	0.2183 - 2.842
RPL13AP20	12	13028410	13029070	0.713575	0.721349	0.7899	0.2183 - 2.842
GPRC5A	12	13043955	13066600	0.713575	0.721349	0.7899	0.2183 - 2.842
MIR614	12	13068762	13068852	0.713575	0.721349	0.7899	0.2183 - 2.842
GPRC5D	12	13093708	13103318	0.713575	0.721349	0.7899	0.2183 - 2.842
HEBP1	12	13127798	13153243	0.713575	0.721349	0.7899	0.2183 - 2.842
LOC100506314	12	13132770	13137576	0.713575	0.721349	0.7899	0.2183 - 2.842
LINC01559	12	13523604	13529679	0.856644	0.86262	1.117	0.3363 - 3.867
SMAD9	13	37418967	37494409	0.0747142	0.119524	3.226	0.9456 - 13.11
ALG5	13	37523907	37573504	0.0677936	0.110197	3.3	0.9759 - 13.35
EXOSC8	13	37574677	37583751	0.0677936	0.110197	3.3	0.9759 - 13.35
SUPT20H	13	37583450	37633850	0.0677936	0.110197	3.3	0.9759 - 13.35
CSNK1A1L	13	37677396	37679801	0.0677936	0.110197	3.3	0.9759 - 13.35
LINC00547	13	38109076	38125673	0.118966	0.170228	2.618	0.8153 - 9.517
POSTN	13	38136718	38172981	0.0677936	0.110197	3.3	0.9759 - 13.35
TRPC4	13	38210772	38443939	0.0369671	0.0688956	3.914	1.163 - 15.91
LINC00571	13	38624953	38717369	0.0369671	0.0688956	3.914	1.163 - 15.91
UFM1	13	38923941	38937143	0.0201582	0.0608679	5.227	1.436 - 25.36
FREM2	13	39261172	39461267	0.0390158	0.0711819	3.797	1.144 - 15.2
STOML3	13	39540061	39564996	0.0203857	0.0608679	4.48	1.356 - 18
PROSER1	13	39584001	39612213	0.0105096	0.0503762	5.298	1.597 - 21.58
NHLRC3	13	39612447	39624244	0.0105096	0.0503762	5.298	1.597 - 21.58
LHFP	13	39917028	40177356	0.0195361	0.0597115	4.228	1.337 - 15.59
COG6	13	40229763	40365802	0.0195361	0.0597115	4.228	1.337 - 15.59
MIR4305	13	40238170	40238272	0.0195361	0.0597115	4.228	1.337 - 15.59
LINC00332	13	40755945	40763167	0.00923266	0.0456974	5.125	1.601 - 19.45
LINC00548	13	40768645	40794639	0.00923266	0.0456974	5.125	1.601 - 19.45
LINC00598	13	40921270	41055143	0.00923266	0.0456974	5.125	1.601 - 19.45
FOXO1	13	41129800	41240734	0.0204488	0.0608679	3.923	1.296 - 13.45
MIR320D1	13	41301963	41302011	0.0124496	0.0559588	4.339	1.442 - 14.8
MRPS31	13	41303431	41345347	0.0124496	0.0559588	4.339	1.442 - 14.8
SLC25A15	13	41363546	41386596	0.0150201	0.0564316	4.108	1.38 - 13.8
TPTE2P5	13	41371120	41495886	0.0150201	0.0564316	4.108	1.38 - 13.8
MIR621	13	41384901	41384997	0.0150201	0.0564316	4.108	1.38 - 13.8
SUGT1P3	13	41486024	41495910	0.0150201	0.0564316	4.108	1.38 - 13.8
ELF1	13	41506054	41593508	0.0150201	0.0564316	4.108	1.38 - 13.8
WBP4	13	41635696	41658139	0.0150201	0.0564316	4.108	1.38 - 13.8
KBTBD6	13	41701708	41706936	0.0150201	0.0564316	4.108	1.38 - 13.8
KBTBD7	13	41765710	41768702	0.0150201	0.0564316	4.108	1.38 - 13.8
MTRF1	13	41790515	41837713	0.0150201	0.0564316	4.108	1.38 - 13.8
NAA16	13	41885340	41951166	0.0150201	0.0564316	4.108	1.38 - 13.8
OR7E37P	13	42016699	42017902	0.0150201	0.0564316	4.108	1.38 - 13.8
RGCC	13	42031541	42045013	0.0150201	0.0564316	4.108	1.38 - 13.8
VWA8	13	42140960	42535221	0.0150201	0.0564316	4.108	1.38 - 13.8
MIR5006	13	42142421	42142531	0.0150201	0.0564316	4.108	1.38 - 13.8
VWA8-AS1	13	42535304	42555701	0.0150201	0.0564316	4.108	1.38 - 13.8
DGKH	13	42614171	42803891	0.0150201	0.0564316	4.108	1.38 - 13.8
AKAP11	13	42846288	42897403	0.0150201	0.0564316	4.108	1.38 - 13.8
TNFSF11	13	43136871	43182149	0.0150201	0.0564316	4.108	1.38 - 13.8
FAM216B	13	43355685	43365685	0.0150201	0.0564316	4.108	1.38 - 13.8
EPSTI1	13	43460523	43566407	0.0242959	0.0608679	3.729	1.244 - 12.61
DNAJC15	13	43597361	43683306	0.0242959	0.0608679	3.729	1.244 - 12.61
ENOX1	13	43787665	44361116	0.0242959	0.0608679	3.729	1.244 - 12.61
CCDC122	13	44410488	44453826	0.0150502	0.0564316	4.105	1.379 - 13.79
LACC1	13	44453419	44468068	0.0150502	0.0564316	4.105	1.379 - 13.79
LINC00284	13	44596470	44604599	0.0150502	0.0564316	4.105	1.379 - 13.79
SMIM2-IT1	13	44720605	44732358	0.0150502	0.0564316	4.105	1.379 - 13.79
SERP2	13	44947977	44971850	0.0150502	0.0564316	4.105	1.379 - 13.79
TSC22D1	13	45006278	45150701	0.0150502	0.0564316	4.105	1.379 - 13.79
TSC22D1-AS1	13	45150031	45154568	0.00907285	0.0456974	4.524	1.527 - 15.12
LINC00330	13	45373639	45383766	0.0164001	0.0576108	3.879	1.337 - 12.51
NUFIP1	13	45513383	45563613	0.0164001	0.0576108	3.879	1.337 - 12.51
GPALPP1	13	45563686	45602404	0.0164001	0.0576108	3.879	1.337 - 12.51
GTF2F2	13	45694630	45858239	0.0164001	0.0576108	3.879	1.337 - 12.51
KCTD4	13	45766987	45775175	0.0164001	0.0576108	3.879	1.337 - 12.51
TPT1	13	45911303	45915297	0.0164001	0.0576108	3.879	1.337 - 12.51
SNORA31	13	45911614	45911744	0.0164001	0.0576108	3.879	1.337 - 12.51
TPT1-AS1	13	45915479	45965618	0.0164001	0.0576108	3.879	1.337 - 12.51
SLC25A30	13	45967453	45992516	0.0164001	0.0576108	3.879	1.337 - 12.51
COG3	13	46039029	46110833	0.034008	0.0635632	3.169	1.126 - 9.675
ERICH6B	13	46115431	46189874	0.034008	0.0635632	3.169	1.126 - 9.675
SPERT	13	46276445	46288693	0.034008	0.0635632	3.169	1.126 - 9.675
SIAH3	13	46354415	46425846	0.034008	0.0635632	3.169	1.126 - 9.675
ZC3H13	13	46536313	46626894	0.034008	0.0635632	3.169	1.126 - 9.675
CPB2-AS1	13	46626982	46675482	0.034008	0.0635632	3.169	1.126 - 9.675
CPB2	13	46627321	46679211	0.034008	0.0635632	3.169	1.126 - 9.675
LCP1	13	46700057	46756459	0.034008	0.0635632	3.169	1.126 - 9.675
LINC00563	13	46870579	46871979	0.034008	0.0635632	3.169	1.126 - 9.675
KIAA0226L	13	46916136	46961635	0.034008	0.0635632	3.169	1.126 - 9.675
LRCH1	13	47127295	47327175	0.034008	0.0635632	3.169	1.126 - 9.675
ESD	13	47345390	47371367	0.034008	0.0635632	3.169	1.126 - 9.675
HTR2A	13	47405676	47471211	0.034008	0.0635632	3.169	1.126 - 9.675
SUCLA2	13	48516790	48575462	0.034008	0.0635632	3.169	1.126 - 9.675
NUDT15	13	48611702	48621282	0.034008	0.0635632	3.169	1.126 - 9.675
MED4	13	48649863	48669277	0.034008	0.0635632	3.169	1.126 - 9.675
MED4-AS1	13	48651272	48654129	0.034008	0.0635632	3.169	1.126 - 9.675
ITM2B	13	48807273	48836232	0.0286107	0.0608679	3.328	1.171 - 10.28
LINC00441	13	48870648	48877797	0.0286107	0.0608679	3.328	1.171 - 10.28
RB1	13	48877882	49056026	0.0286107	0.0608679	3.328	1.171 - 10.28
LPAR6	13	48985181	49018840	0.0286107	0.0608679	3.328	1.171 - 10.28
RCBTB2	13	49063098	49107316	0.0286107	0.0608679	3.328	1.171 - 10.28
LINC00462	13	49151109	49155037	0.0286107	0.0608679	3.328	1.171 - 10.28
CYSLTR2	13	49280950	49283498	0.0286107	0.0608679	3.328	1.171 - 10.28
FNDC3A	13	49550047	49783915	0.0286107	0.0608679	3.328	1.171 - 10.28
MLNR	13	49794473	49796513	0.0286107	0.0608679	3.328	1.171 - 10.28
CDADC1	13	49822046	49867622	0.0286107	0.0608679	3.328	1.171 - 10.28
CAB39L	13	49882785	50018221	0.0286107	0.0608679	3.328	1.171 - 10.28
SETDB2	13	50018428	50069139	0.0286107	0.0608679	3.328	1.171 - 10.28
PHF11	13	50069800	50103117	0.0286107	0.0608679	3.328	1.171 - 10.28
RCBTB1	13	50106081	50159719	0.0286107	0.0608679	3.328	1.171 - 10.28
ARL11	13	50202434	50208008	0.0286107	0.0608679	3.328	1.171 - 10.28
EBPL	13	50234809	50265623	0.0286107	0.0608679	3.328	1.171 - 10.28
KPNA3	13	50273442	50367057	0.0286107	0.0608679	3.328	1.171 - 10.28
CTAGE10P	13	50464544	50467516	0.0286107	0.0608679	3.328	1.171 - 10.28
SPRYD7	13	50486841	50510625	0.0286107	0.0608679	3.328	1.171 - 10.28
DLEU2	13	50556687	50699677	0.0286107	0.0608679	3.328	1.171 - 10.28
MIR3613	13	50570550	50570637	0.0286107	0.0608679	3.328	1.171 - 10.28
TRIM13	13	50571142	50592603	0.0286107	0.0608679	3.328	1.171 - 10.28
KCNRG	13	50589389	50595058	0.0286107	0.0608679	3.328	1.171 - 10.28
MIR16-1	13	50623108	50623197	0.0286107	0.0608679	3.328	1.171 - 10.28
MIR15A	13	50623254	50623337	0.0286107	0.0608679	3.328	1.171 - 10.28
DLEU1	13	50656413	50679433	0.0286107	0.0608679	3.328	1.171 - 10.28
ST13P4	13	50746153	50747751	0.0135454	0.0564316	4.092	1.395 - 13.37
DLEU7	13	51286758	51417885	0.0239222	0.0608679	3.667	1.238 - 12.1
DLEU7-AS1	13	51381990	51424041	0.0239222	0.0608679	3.667	1.238 - 12.1
RNASEH2B-AS1	13	51456514	51484848	0.0239222	0.0608679	3.667	1.238 - 12.1
RNASEH2B	13	51483813	51544596	0.0239222	0.0608679	3.667	1.238 - 12.1
GUCY1B2	13	51568646	51640293	0.0239222	0.0608679	3.667	1.238 - 12.1
FAM124A	13	51796469	51858377	0.0239222	0.0608679	3.667	1.238 - 12.1
SERPINE3	13	51915167	51936239	0.0239222	0.0608679	3.667	1.238 - 12.1
MIR5693	13	51922702	51922775	0.0239222	0.0608679	3.667	1.238 - 12.1
INTS6	13	51935700	52027275	0.0239222	0.0608679	3.667	1.238 - 12.1
MIR4703	13	52126724	52126803	0.0239222	0.0608679	3.667	1.238 - 12.1
WDFY2	13	52158483	52336171	0.0239222	0.0608679	3.667	1.238 - 12.1
DHRS12	13	52342128	52378298	0.0239222	0.0608679	3.667	1.238 - 12.1
LINC00282	13	52387482	52419286	0.0239222	0.0608679	3.667	1.238 - 12.1
CCDC70	13	52436116	52440372	0.0239222	0.0608679	3.667	1.238 - 12.1
ATP7B	13	52506805	52585630	0.0239222	0.0608679	3.667	1.238 - 12.1
ALG11	13	52586522	52603780	0.0239222	0.0608679	3.667	1.238 - 12.1
UTP14C	13	52598826	52607736	0.0239222	0.0608679	3.667	1.238 - 12.1
NEK5	13	52638899	52703214	0.0239222	0.0608679	3.667	1.238 - 12.1
NEK3	13	52706778	52733996	0.0239222	0.0608679	3.667	1.238 - 12.1
MRPS31P5	13	52741844	52768602	0.0239222	0.0608679	3.667	1.238 - 12.1
THSD1	13	52951302	52980629	0.0219921	0.0608679	3.887	1.277 - 13.41
VPS36	13	52986736	53024763	0.0219921	0.0608679	3.887	1.277 - 13.41
CKAP2	13	53029494	53050763	0.0219921	0.0608679	3.887	1.277 - 13.41
TPTE2P3	13	53063127	53161225	0.0289804	0.0608679	3.436	1.177 - 11.02
HNRNPA1L2	13	53191604	53217919	0.0219921	0.0608679	3.887	1.277 - 13.41
SUGT1	13	53226830	53262433	0.0384771	0.0702978	3.305	1.11 - 10.94
LECT1	13	53277399	53313947	0.0384771	0.0702978	3.305	1.11 - 10.94
MIR759	13	53384184	53384275	0.0384771	0.0702978	3.305	1.11 - 10.94
PCDH8	13	53418108	53422775	0.0384771	0.0702978	3.305	1.11 - 10.94
OLFM4	13	53602875	53626196	0.0384771	0.0702978	3.305	1.11 - 10.94
LINC00558	13	54389553	54450254	0.0765266	0.121973	2.67	0.928 - 8.322
MIR1297	13	54886106	54886183	0.0765266	0.121973	2.67	0.928 - 8.322
MIR5007	13	55748588	55748683	0.0765266	0.121973	2.67	0.928 - 8.322
PRR20A	13	57715051	57744352	0.0317254	0.0608679	3.411	1.16 - 11.16
PRR20B	13	57715051	57744352	0.0317254	0.0608679	3.411	1.16 - 11.16
PRR20C	13	57715051	57744352	0.0317254	0.0608679	3.411	1.16 - 11.16
PRR20D	13	57715051	57744352	0.0317254	0.0608679	3.411	1.16 - 11.16
PRR20E	13	57715051	57744352	0.0317254	0.0608679	3.411	1.16 - 11.16
PCDH17	13	58205788	58303065	0.10202	0.150425	2.483	0.859 - 7.759
DIAPH3	13	60239720	60738119	0.207714	0.248027	1.981	0.6966 - 5.944
DIAPH3-AS1	13	60586884	60618490	0.207714	0.248027	1.981	0.6966 - 5.944
MIR3169	13	61773931	61774014	0.0969174	0.146977	2.643	0.8693 - 8.86
PCDH20	13	61983818	61989655	0.172015	0.22214	2.158	0.7337 - 6.82
OR7E156P	13	64311567	64316701	0.0721696	0.115596	2.965	0.9501 - 10.51
PCDH9	13	66876965	67804468	0.119645	0.170228	2.606	0.8149 - 9.418
PCDH9-AS2	13	67399300	67489163	0.119645	0.170228	2.606	0.8149 - 9.418
PCDH9-AS3	13	67551520	67559908	0.119645	0.170228	2.606	0.8149 - 9.418
LINC00550	13	69435416	69459457	0.119645	0.170228	2.606	0.8149 - 9.418
PIBF1	13	73356229	73590591	0.108457	0.157766	2.668	0.8418 - 9.576
KLF5	13	73633141	73651676	0.108457	0.157766	2.668	0.8418 - 9.576
KLF12	13	74260148	74708066	0.108457	0.157766	2.668	0.8418 - 9.576
LINC00381	13	74993309	75009296	0.108457	0.157766	2.668	0.8418 - 9.576
LINC00347	13	75126979	75131257	0.108457	0.157766	2.668	0.8418 - 9.576
CTAGE11P	13	75811888	75814517	0.108457	0.157766	2.668	0.8418 - 9.576
TBC1D4	13	75858808	76056250	0.119645	0.170228	2.606	0.8149 - 9.418
LMO7DN	13	76445173	76457948	0.119645	0.170228	2.606	0.8149 - 9.418
MIR4500HG	13	88096241	88323218	0.187162	0.231547	2.298	0.6947 - 8.542
MIR4500	13	88270919	88270995	0.187162	0.231547	2.298	0.6947 - 8.542
SLITRK5	13	88324869	88331870	0.187162	0.231547	2.298	0.6947 - 8.542
LINC00433	13	89193083	89197764	0.140896	0.191849	2.514	0.767 - 9.256
LINC00353	13	90201047	90216667	0.127477	0.176538	2.577	0.7964 - 9.42
CRNDE	16	54952776	54963101	0.258272	0.297689	2.187	0.5912 - 9.291
IRX5	16	54965110	54968395	0.258272	0.297689	2.187	0.5912 - 9.291
IRX6	16	55358470	55364672	0.258272	0.297689	2.187	0.5912 - 9.291
AMFR	16	56395363	56459450	0.178537	0.22214	2.48	0.6965 - 10.23
NUDT21	16	56463047	56485261	0.178537	0.22214	2.48	0.6965 - 10.23
OGFOD1	16	56485423	56511407	0.178537	0.22214	2.48	0.6965 - 10.23
BBS2	16	56518258	56554008	0.178537	0.22214	2.48	0.6965 - 10.23
MT4	16	56598960	56602869	0.178537	0.22214	2.48	0.6965 - 10.23
MT3	16	56623266	56625000	0.178537	0.22214	2.48	0.6965 - 10.23
MT2A	16	56642477	56643409	0.178537	0.22214	2.48	0.6965 - 10.23
MT1L	16	56651372	56652730	0.178537	0.22214	2.48	0.6965 - 10.23
MT1E	16	56659584	56661024	0.178537	0.22214	2.48	0.6965 - 10.23
MT1M	16	56666533	56667898	0.178537	0.22214	2.48	0.6965 - 10.23
MT1JP	16	56669650	56670998	0.178537	0.22214	2.48	0.6965 - 10.23
MT1A	16	56672577	56673999	0.178537	0.22214	2.48	0.6965 - 10.23
MT1DP	16	56677598	56678853	0.178537	0.22214	2.48	0.6965 - 10.23
MT1B	16	56685810	56687116	0.178537	0.22214	2.48	0.6965 - 10.23
MT1F	16	56691854	56693215	0.178537	0.22214	2.48	0.6965 - 10.23
MT1G	16	56700652	56701977	0.178537	0.22214	2.48	0.6965 - 10.23
MT1H	16	56703725	56705041	0.178537	0.22214	2.48	0.6965 - 10.23
MT1IP	16	56709648	56711653	0.178537	0.22214	2.48	0.6965 - 10.23
MT1X	16	56716381	56718108	0.178537	0.22214	2.48	0.6965 - 10.23
NUP93	16	56764016	56878861	0.178537	0.22214	2.48	0.6965 - 10.23
MIR138-2	16	56892429	56892513	0.178537	0.22214	2.48	0.6965 - 10.23
SLC12A3	16	56899118	56949762	0.178537	0.22214	2.48	0.6965 - 10.23
HERPUD1	16	56965747	56977793	0.178537	0.22214	2.48	0.6965 - 10.23
CETP	16	56995834	57017756	0.121673	0.17161	2.784	0.8059 - 11.21
NLRC5	16	57050985	57117436	0.121673	0.17161	2.784	0.8059 - 11.21
CPNE2	16	57126454	57181878	0.121673	0.17161	2.784	0.8059 - 11.21
FAM192A	16	57186377	57219976	0.121673	0.17161	2.784	0.8059 - 11.21
RSPRY1	16	57220240	57272947	0.178537	0.22214	2.48	0.6965 - 10.23
ARL2BP	16	57279037	57287545	0.178537	0.22214	2.48	0.6965 - 10.23
PLLP	16	57290008	57318584	0.178537	0.22214	2.48	0.6965 - 10.23
CCL22	16	57392694	57400102	0.178537	0.22214	2.48	0.6965 - 10.23
CX3CL1	16	57406413	57418956	0.178537	0.22214	2.48	0.6965 - 10.23
CCL17	16	57438678	57449974	0.178537	0.22214	2.48	0.6965 - 10.23
CIAPIN1	16	57462086	57481369	0.178537	0.22214	2.48	0.6965 - 10.23
COQ9	16	57481336	57495187	0.178537	0.22214	2.48	0.6965 - 10.23
POLR2C	16	57496550	57505921	0.178537	0.22214	2.48	0.6965 - 10.23
DOK4	16	57505869	57520385	0.178537	0.22214	2.48	0.6965 - 10.23
CCDC102A	16	57546089	57570477	0.178537	0.22214	2.48	0.6965 - 10.23
GPR114	16	57576600	57611100	0.178537	0.22214	2.48	0.6965 - 10.23
GPR56	16	57653909	57698944	0.178537	0.22214	2.48	0.6965 - 10.23
GPR97	16	57702156	57723290	0.178537	0.22214	2.48	0.6965 - 10.23
DRC7	16	57728712	57765367	0.178537	0.22214	2.48	0.6965 - 10.23
KATNB1	16	57769659	57791162	0.178537	0.22214	2.48	0.6965 - 10.23
KIFC3	16	57792128	57836439	0.178537	0.22214	2.48	0.6965 - 10.23
CNGB1	16	57916243	58005020	0.178537	0.22214	2.48	0.6965 - 10.23
NDRG4	16	58497548	58547523	0.0807272	0.128196	3.644	0.9266 - 17.7
SETD6	16	58549382	58554431	0.0540061	0.0926253	4.038	1.063 - 19.08
CNOT1	16	58553849	58663790	0.0540061	0.0926253	4.038	1.063 - 19.08
SNORA46	16	58582402	58582537	0.0540061	0.0926253	4.038	1.063 - 19.08
SNORA76A	16	58593699	58593835	0.0540061	0.0926253	4.038	1.063 - 19.08
SLC38A7	16	58700297	58718674	0.0540061	0.0926253	4.038	1.063 - 19.08
GOT2	16	58741034	58768246	0.0540061	0.0926253	4.038	1.063 - 19.08
LOC644649	16	59788044	59789095	0.0540061	0.0926253	4.038	1.063 - 19.08
CDH8	16	61685914	62070739	0.0259937	0.0608679	5.627	1.384 - 31
CDH11	16	64980682	65155919	0.0285037	0.0608679	5.523	1.344 - 30.62
LOC283867	16	65318401	65610203	0.0285037	0.0608679	5.523	1.344 - 30.62
CDH5	16	66400524	66438689	0.0285037	0.0608679	5.523	1.344 - 30.62
LOC100505865	16	66442426	66444803	0.0285037	0.0608679	5.523	1.344 - 30.62
BEAN1	16	66461199	66527432	0.0285037	0.0608679	5.523	1.344 - 30.62
TK2	16	66541905	66584315	0.0285037	0.0608679	5.523	1.344 - 30.62
CKLF	16	66586465	66600190	0.0285037	0.0608679	5.523	1.344 - 30.62
CMTM1	16	66600293	66613038	0.0285037	0.0608679	5.523	1.344 - 30.62
CMTM2	16	66613350	66622177	0.0285037	0.0608679	5.523	1.344 - 30.62
CMTM3	16	66637934	66647795	0.0285037	0.0608679	5.523	1.344 - 30.62
CMTM4	16	66648652	66730610	0.0285037	0.0608679	5.523	1.344 - 30.62
DYNC1LI2	16	66754798	66785525	0.0285037	0.0608679	5.523	1.344 - 30.62
CCDC79	16	66788878	66835523	0.0285037	0.0608679	5.523	1.344 - 30.62
NAE1	16	66836780	66864879	0.0285037	0.0608679	5.523	1.344 - 30.62
CA7	16	66878281	66888049	0.0285037	0.0608679	5.523	1.344 - 30.62
PDP2	16	66914382	66925002	0.0285037	0.0608679	5.523	1.344 - 30.62
CDH16	16	66942024	66952887	0.0285037	0.0608679	5.523	1.344 - 30.62
RRAD	16	66955581	66959439	0.0285037	0.0608679	5.523	1.344 - 30.62
FAM96B	16	66965957	66968326	0.0285037	0.0608679	5.523	1.344 - 30.62
CES2	16	66968346	66978994	0.0285037	0.0608679	5.523	1.344 - 30.62
CES3	16	66995131	67009052	0.0285037	0.0608679	5.523	1.344 - 30.62
CES4A	16	67022491	67043659	0.0285037	0.0608679	5.523	1.344 - 30.62
CBFB	16	67063049	67134958	0.0285037	0.0608679	5.523	1.344 - 30.62
C16orf70	16	67143914	67182442	0.0285037	0.0608679	5.523	1.344 - 30.62
B3GNT9	16	67182004	67184902	0.0285037	0.0608679	5.523	1.344 - 30.62
TRADD	16	67188088	67193812	0.0285037	0.0608679	5.523	1.344 - 30.62
FBXL8	16	67193890	67198077	0.0285037	0.0608679	5.523	1.344 - 30.62
HSF4	16	67197287	67203848	0.0285037	0.0608679	5.523	1.344 - 30.62
NOL3	16	67204404	67209643	0.0285037	0.0608679	5.523	1.344 - 30.62
KIAA0895L	16	67209504	67217883	0.0285037	0.0608679	5.523	1.344 - 30.62
EXOC3L1	16	67218281	67224107	0.0285037	0.0608679	5.523	1.344 - 30.62
E2F4	16	67226067	67232821	0.0285037	0.0608679	5.523	1.344 - 30.62
ELMO3	16	67233027	67237927	0.0285037	0.0608679	5.523	1.344 - 30.62
MIR328	16	67236223	67236298	0.0285037	0.0608679	5.523	1.344 - 30.62
LRRC29	16	67241041	67260901	0.0285037	0.0608679	5.523	1.344 - 30.62
TMEM208	16	67261015	67263182	0.0285037	0.0608679	5.523	1.344 - 30.62
FHOD1	16	67263291	67281425	0.0285037	0.0608679	5.523	1.344 - 30.62
SLC9A5	16	67282854	67306094	0.0285037	0.0608679	5.523	1.344 - 30.62
PLEKHG4	16	67311412	67323403	0.0285037	0.0608679	5.523	1.344 - 30.62
KCTD19	16	67323392	67360661	0.0285037	0.0608679	5.523	1.344 - 30.62
LRRC36	16	67360746	67419109	0.0285037	0.0608679	5.523	1.344 - 30.62
TPPP3	16	67423711	67427421	0.0285037	0.0608679	5.523	1.344 - 30.62
ZDHHC1	16	67428321	67450339	0.0285037	0.0608679	5.523	1.344 - 30.62
HSD11B2	16	67465035	67471454	0.0285037	0.0608679	5.523	1.344 - 30.62
ATP6V0D1	16	67471916	67515089	0.0285037	0.0608679	5.523	1.344 - 30.62
AGRP	16	67516473	67517716	0.0285037	0.0608679	5.523	1.344 - 30.62
FAM65A	16	67562716	67580691	0.0285037	0.0608679	5.523	1.344 - 30.62
CTCF	16	67596309	67673088	0.0285037	0.0608679	5.523	1.344 - 30.62
RLTPR	16	67679029	67691472	0.0285037	0.0608679	5.523	1.344 - 30.62
ACD	16	67691414	67694718	0.0285037	0.0608679	5.523	1.344 - 30.62
PARD6A	16	67694850	67696681	0.0285037	0.0608679	5.523	1.344 - 30.62
ENKD1	16	67696849	67700628	0.0285037	0.0608679	5.523	1.344 - 30.62
C16orf86	16	67700716	67702661	0.0285037	0.0608679	5.523	1.344 - 30.62
GFOD2	16	67708435	67753273	0.0285037	0.0608679	5.523	1.344 - 30.62
RANBP10	16	67757004	67840555	0.0285037	0.0608679	5.523	1.344 - 30.62
TSNAXIP1	16	67841009	67861971	0.0285037	0.0608679	5.523	1.344 - 30.62
CENPT	16	67862059	67881361	0.0285037	0.0608679	5.523	1.344 - 30.62
THAP11	16	67876212	67878098	0.0285037	0.0608679	5.523	1.344 - 30.62
NUTF2	16	67880818	67905219	0.0285037	0.0608679	5.523	1.344 - 30.62
EDC4	16	67906925	67918417	0.0285037	0.0608679	5.523	1.344 - 30.62
NRN1L	16	67918780	67920271	0.0285037	0.0608679	5.523	1.344 - 30.62
PSKH1	16	67927174	67963581	0.0285037	0.0608679	5.523	1.344 - 30.62
CTRL	16	67963472	67965778	0.0285037	0.0608679	5.523	1.344 - 30.62
PSMB10	16	67968406	67970780	0.0285037	0.0608679	5.523	1.344 - 30.62
LCAT	16	67973786	67978015	0.0285037	0.0608679	5.523	1.344 - 30.62
SLC12A4	16	67977376	68002597	0.0285037	0.0608679	5.523	1.344 - 30.62
DPEP3	16	68009565	68014452	0.0285037	0.0608679	5.523	1.344 - 30.62
DPEP2	16	68021292	68033421	0.0285037	0.0608679	5.523	1.344 - 30.62
DDX28	16	68055176	68057770	0.0285037	0.0608679	5.523	1.344 - 30.62
DUS2	16	68057203	68113184	0.0285037	0.0608679	5.523	1.344 - 30.62
NFATC3	16	68119268	68263162	0.0285037	0.0608679	5.523	1.344 - 30.62
ESRP2	16	68262449	68270136	0.0259806	0.0608679	5.628	1.384 - 31
PLA2G15	16	68279246	68294961	0.0152917	0.0564316	6.306	1.609 - 33.81
SLC7A6	16	68298418	68335726	0.0152917	0.0564316	6.306	1.609 - 33.81
SLC7A6OS	16	68334517	68344868	0.0152917	0.0564316	6.306	1.609 - 33.81
PRMT7	16	68344876	68391169	0.0152917	0.0564316	6.306	1.609 - 33.81
SMPD3	16	68392229	68482409	0.0152917	0.0564316	6.306	1.609 - 33.81
ZFP90	16	68573660	68601039	0.0136596	0.0564316	6.445	1.657 - 34.34
CDH3	16	68678150	68732957	0.0152917	0.0564316	6.306	1.609 - 33.81
CDH1	16	68771194	68869444	0.0152917	0.0564316	6.306	1.609 - 33.81
TANGO6	16	68877508	69119085	0.0152917	0.0564316	6.306	1.609 - 33.81
HAS3	16	69139466	69152619	0.0152917	0.0564316	6.306	1.609 - 33.81
CHTF8	16	69151911	69166493	0.0152917	0.0564316	6.306	1.609 - 33.81
CIRH1A	16	69166498	69202937	0.0152917	0.0564316	6.306	1.609 - 33.81
SNTB2	16	69221049	69342955	0.0152917	0.0564316	6.306	1.609 - 33.81
VPS4A	16	69345286	69358946	0.0152917	0.0564316	6.306	1.609 - 33.81
PDF	16	69362523	69364498	0.0152917	0.0564316	6.306	1.609 - 33.81
COG8	16	69362523	69373526	0.0152917	0.0564316	6.306	1.609 - 33.81
NIP7	16	69373414	69377013	0.0152917	0.0564316	6.306	1.609 - 33.81
TMED6	16	69377148	69385712	0.0152917	0.0564316	6.306	1.609 - 33.81
TERF2	16	69389463	69419874	0.0152917	0.0564316	6.306	1.609 - 33.81
CYB5B	16	69458497	69500167	0.0136595	0.0564316	6.445	1.657 - 34.34
MIR1538	16	69599710	69599771	0.00741404	0.0406365	9.874	2.232 - 72.86
NFAT5	16	69599868	69738569	0.00741404	0.0406365	9.874	2.232 - 72.86
NQO1	16	69743303	69760533	0.00818776	0.0427144	9.683	2.172 - 71.81
NOB1	16	69775773	69788829	0.00818776	0.0427144	9.683	2.172 - 71.81
WWP2	16	69796186	69975644	0.00567466	0.038757	10.46	2.397 - 76.38
MIR140	16	69966983	69967083	0.00567466	0.038757	10.46	2.397 - 76.38
CLEC18A	16	69984607	69998250	0.0101521	0.0492322	6.852	1.788 - 36.07
PDXDC2P	16	70010201	70099851	0.00830999	0.0431787	7.962	1.951 - 45.34
MIR1972-2	16	70064248	70064325	0.00453762	0.0361038	12.26	2.643 - 95.17
PDPR	16	70147528	70195184	0.010237	0.0494343	6.914	1.788 - 36.67
CLEC18C	16	70207927	70220798	0.00610306	0.038757	23.13	3.568 - 473.9
LOC100506060	16	70253483	70259936	0.0117016	0.0546731	8.967	1.961 - 67.64
EXOSC6	16	70284133	70285833	0.00818674	0.0427144	9.684	2.172 - 71.82
AARS	16	70286296	70323412	0.00818674	0.0427144	9.684	2.172 - 71.82
DDX19B	16	70323669	70367735	0.00818674	0.0427144	9.684	2.172 - 71.82
LOC100506083	16	70349542	70380650	0.00818674	0.0427144	9.684	2.172 - 71.82
DDX19A	16	70380823	70407281	0.00818674	0.0427144	9.684	2.172 - 71.82
ST3GAL2	16	70413337	70472991	0.00818674	0.0427144	9.684	2.172 - 71.82
FUK	16	70488497	70514177	0.00818674	0.0427144	9.684	2.172 - 71.82
COG4	16	70514471	70557457	0.00818674	0.0427144	9.684	2.172 - 71.82
SF3B3	16	70557690	70611571	0.0152899	0.0564316	6.306	1.609 - 33.81
SNORD111B	16	70563401	70563502	0.00818674	0.0427144	9.684	2.172 - 71.82
SNORD111	16	70571907	70572001	0.00818674	0.0427144	9.684	2.172 - 71.82
IL34	16	70613797	70694585	0.0152899	0.0564316	6.306	1.609 - 33.81
MTSS1L	16	70695106	70719954	0.0152899	0.0564316	6.306	1.609 - 33.81
VAC14	16	70721341	70835061	0.0152899	0.0564316	6.306	1.609 - 33.81
LOC100130894	16	70788962	70807154	0.0152899	0.0564316	6.306	1.609 - 33.81
CMTR2	16	71316202	71323509	0.0051532	0.0386937	10.65	2.457 - 77.43
CALB2	16	71392615	71424342	0.0051532	0.0386937	10.65	2.457 - 77.43
ZNF23	16	71481502	71496117	0.0051532	0.0386937	10.65	2.457 - 77.43
ZNF19	16	71507975	71523254	0.0051532	0.0386937	10.65	2.457 - 77.43
CHST4	16	71560022	71572493	0.0051532	0.0386937	10.65	2.457 - 77.43
TAT	16	71600753	71610998	0.0051532	0.0386937	10.65	2.457 - 77.43
MARVELD3	16	71660055	71675868	0.0051532	0.0386937	10.65	2.457 - 77.43
PHLPP2	16	71678851	71748704	0.0051532	0.0386937	10.65	2.457 - 77.43
SNORA70D	16	71732469	71732604	0.0051532	0.0386937	10.65	2.457 - 77.43
AP1G1	16	71762904	71842976	0.00455814	0.0361038	10.91	2.535 - 78.99
SNORD71	16	71792304	71792390	0.00455814	0.0361038	10.91	2.535 - 78.99
ATXN1L	16	71879893	71891236	0.00455814	0.0361038	10.91	2.535 - 78.99
ZNF821	16	71893582	71918093	0.00455814	0.0361038	10.91	2.535 - 78.99
IST1	16	71928310	71964540	0.00314453	0.0353902	11.75	2.777 - 84.02
PKD1L3	16	71963440	72033877	0.00314453	0.0353902	11.75	2.777 - 84.02
DHODH	16	72042642	72059316	0.00314453	0.0353902	11.75	2.777 - 84.02
HP	16	72088507	72094955	0.00314453	0.0353902	11.75	2.777 - 84.02
HPR	16	72097124	72111145	0.00314453	0.0353902	11.75	2.777 - 84.02
TXNL4B	16	72118755	72128215	0.00314453	0.0353902	11.75	2.777 - 84.02
DHX38	16	72127614	72146811	0.00314453	0.0353902	11.75	2.777 - 84.02
PMFBP1	16	72152995	72206349	0.00314453	0.0353902	11.75	2.777 - 84.02
ZFHX3	16	72816785	73092534	0.00455303	0.0361038	10.92	2.535 - 79.02
HCCAT5	16	73126247	73127672	0.00455303	0.0361038	10.92	2.535 - 79.02
LOC100506172	16	73420703	73455295	0.00455303	0.0361038	10.92	2.535 - 79.02
PSMD7	16	74330672	74340186	0.00455303	0.0361038	10.92	2.535 - 79.02
LOC283922	16	74366303	74402153	0.00593542	0.038757	7.079	1.976 - 34.68
CLEC18B	16	74442528	74455368	0.00276272	0.0353902	12.05	2.861 - 85.73
GLG1	16	74481325	74641042	0.00455303	0.0361038	10.92	2.535 - 79.02
RFWD3	16	74655296	74700779	0.00455303	0.0361038	10.92	2.535 - 79.02
MLKL	16	74705752	74734789	0.00455303	0.0361038	10.92	2.535 - 79.02
FA2H	16	74746855	74808729	0.00455303	0.0361038	10.92	2.535 - 79.02
WDR59	16	74907470	75019017	0.00455303	0.0361038	10.92	2.535 - 79.02
ZNRF1	16	75032914	75144892	0.00455303	0.0361038	10.92	2.535 - 79.02
LDHD	16	75145757	75150670	0.00455303	0.0361038	10.92	2.535 - 79.02
ZFP1	16	75182420	75206132	0.00455303	0.0361038	10.92	2.535 - 79.02
CTRB2	16	75237993	75241072	0.00455303	0.0361038	10.92	2.535 - 79.02
CTRB1	16	75252883	75258822	0.00455303	0.0361038	10.92	2.535 - 79.02
BCAR1	16	75262927	75301951	0.00455303	0.0361038	10.92	2.535 - 79.02
CFDP1	16	75327607	75467387	0.00455303	0.0361038	10.92	2.535 - 79.02
TMEM170A	16	75480922	75498584	0.00455303	0.0361038	10.92	2.535 - 79.02
CHST6	16	75507021	75528926	0.00455303	0.0361038	10.92	2.535 - 79.02
CHST5	16	75562427	75569068	0.00455303	0.0361038	10.92	2.535 - 79.02
TMEM231	16	75572014	75590170	0.00455303	0.0361038	10.92	2.535 - 79.02
GABARAPL2	16	75600248	75611779	0.00455303	0.0361038	10.92	2.535 - 79.02
ADAT1	16	75632246	75657221	0.00455303	0.0361038	10.92	2.535 - 79.02
KARS	16	75661621	75681585	0.00455303	0.0361038	10.92	2.535 - 79.02
TERF2IP	16	75681634	75691341	0.00455303	0.0361038	10.92	2.535 - 79.02
CNTNAP4	16	76311175	76593135	0.0031412	0.0353902	11.76	2.778 - 84.04
MIR4719	16	76902832	76902916	0.0031412	0.0353902	11.76	2.778 - 84.04
MON1B	16	77224835	77233543	0.00455303	0.0361038	10.92	2.535 - 79.02
SYCE1L	16	77233348	77246976	0.00455303	0.0361038	10.92	2.535 - 79.02
ADAMTS18	16	77316024	77469011	0.00455303	0.0361038	10.92	2.535 - 79.02
NUDT7	16	77756388	77776157	0.00455303	0.0361038	10.92	2.535 - 79.02
VAT1L	16	77822482	78014001	0.00455303	0.0361038	10.92	2.535 - 79.02
CLEC3A	16	78056442	78066001	0.0031412	0.0353902	11.76	2.778 - 84.04
WWOX	16	78133326	79246564	0.00915838	0.0456974	6.493	1.788 - 32.18
MAF	16	79627744	79634622	0.00915838	0.0456974	6.493	1.788 - 32.18
DYNLRB2	16	80574853	80584541	0.0552675	0.0926253	3.262	1.027 - 11.99
CDYL2	16	80637675	80838175	0.0552675	0.0926253	3.262	1.027 - 11.99
CMC2	16	81009698	81040502	0.0552675	0.0926253	3.262	1.027 - 11.99
CENPN	16	81040102	81066709	0.0552675	0.0926253	3.262	1.027 - 11.99
ATMIN	16	81069457	81080951	0.0552675	0.0926253	3.262	1.027 - 11.99
C16orf46	16	81087101	81110872	0.0552675	0.0926253	3.262	1.027 - 11.99
GCSH	16	81115551	81129980	0.018671	0.0576108	4.751	1.408 - 19.88
PKD1L2	16	81134483	81253975	0.018671	0.0576108	4.751	1.408 - 19.88
BCO1	16	81272295	81324747	0.018671	0.0576108	4.751	1.408 - 19.88
GAN	16	81348570	81413803	0.018671	0.0576108	4.751	1.408 - 19.88
MIR4720	16	81418622	81418698	0.018671	0.0576108	4.751	1.408 - 19.88
CMIP	16	81478774	81745367	0.018671	0.0576108	4.751	1.408 - 19.88
LOC100129617	16	81698958	81700879	0.018671	0.0576108	4.751	1.408 - 19.88
PLCG2	16	81812898	81991899	0.018671	0.0576108	4.751	1.408 - 19.88
SDR42E1	16	82031250	82045093	0.018671	0.0576108	4.751	1.408 - 19.88
HSD17B2	16	82068857	82132139	0.018671	0.0576108	4.751	1.408 - 19.88
MPHOSPH6	16	82181766	82203829	0.018671	0.0576108	4.751	1.408 - 19.88
CDH13	16	82660398	83830215	0.018671	0.0576108	4.751	1.408 - 19.88
MIR3182	16	83541950	83542013	0.018671	0.0576108	4.751	1.408 - 19.88
HSBP1	16	83841507	83846607	0.018671	0.0576108	4.751	1.408 - 19.88
MLYCD	16	83932729	83949787	0.018671	0.0576108	4.751	1.408 - 19.88
OSGIN1	16	83986826	83999937	0.00935759	0.0456974	6.447	1.777 - 31.9
NECAB2	16	84002236	84036379	0.00935759	0.0456974	6.447	1.777 - 31.9
SLC38A8	16	84043388	84075762	0.00935759	0.0456974	6.447	1.777 - 31.9
MBTPS1	16	84087368	84150517	0.00935759	0.0456974	6.447	1.777 - 31.9
HSDL1	16	84155743	84178800	0.00935759	0.0456974	6.447	1.777 - 31.9
DNAAF1	16	84178864	84211524	0.00935759	0.0456974	6.447	1.777 - 31.9
TAF1C	16	84211452	84220676	0.0159801	0.0576108	5.504	1.536 - 26.69
ADAD2	16	84224722	84230772	0.00935759	0.0456974	6.447	1.777 - 31.9
KCNG4	16	84254740	84273356	0.00935759	0.0456974	6.447	1.777 - 31.9
WFDC1	16	84328400	84363450	0.00935759	0.0456974	6.447	1.777 - 31.9
ATP2C2	16	84402132	84497793	0.00935759	0.0456974	6.447	1.777 - 31.9
TLDC1	16	84509965	84538288	0.00605541	0.038757	7.034	1.965 - 34.41
COTL1	16	84599203	84651669	0.0179261	0.0576108	4.591	1.403 - 18.44
KLHL36	16	84682130	84695916	0.0179261	0.0576108	4.591	1.403 - 18.44
USP10	16	84733554	84813527	0.0179261	0.0576108	4.591	1.403 - 18.44
CRISPLD2	16	84853586	84943116	0.0179261	0.0576108	4.591	1.403 - 18.44
ZDHHC7	16	85008066	85045141	0.0179261	0.0576108	4.591	1.403 - 18.44
KIAA0513	16	85061409	85127828	0.0179261	0.0576108	4.591	1.403 - 18.44
FAM92B	16	85131964	85146114	0.0179261	0.0576108	4.591	1.403 - 18.44
LOC400548	16	85170755	85183049	0.0179261	0.0576108	4.591	1.403 - 18.44
LINC00311	16	85316563	85321685	0.0179261	0.0576108	4.591	1.403 - 18.44
MIR5093	16	85339831	85339931	0.0179261	0.0576108	4.591	1.403 - 18.44
GSE1	16	85645028	85709812	0.0179261	0.0576108	4.591	1.403 - 18.44
GINS2	16	85711279	85722588	0.0179261	0.0576108	4.591	1.403 - 18.44
C16orf74	16	85741123	85784689	0.0179261	0.0576108	4.591	1.403 - 18.44
MIR1910	16	85775226	85775306	0.0179261	0.0576108	4.591	1.403 - 18.44
EMC8	16	85812230	85833148	0.0179261	0.0576108	4.591	1.403 - 18.44
COX4I1	16	85833172	85840607	0.0179261	0.0576108	4.591	1.403 - 18.44
IRF8	16	85932773	85956211	0.0179261	0.0576108	4.591	1.403 - 18.44
LOC146513	16	86320036	86326995	0.00605541	0.038757	7.034	1.965 - 34.41
LOC732275	16	86365455	86379285	0.00605541	0.038757	7.034	1.965 - 34.41
FENDRR	16	86508130	86542466	0.00605541	0.038757	7.034	1.965 - 34.41
FOXF1	16	86544132	86548070	0.00605541	0.038757	7.034	1.965 - 34.41
MTHFSD	16	86563781	86588841	0.00605541	0.038757	7.034	1.965 - 34.41
FLJ30679	16	86588925	86590905	0.00605541	0.038757	7.034	1.965 - 34.41
FOXC2	16	86600856	86602537	0.00605541	0.038757	7.034	1.965 - 34.41
FOXL1	16	86612114	86615304	0.00605541	0.038757	7.034	1.965 - 34.41
C16orf95	16	87336403	87351026	0.00605541	0.038757	7.034	1.965 - 34.41
FBXO31	16	87362941	87425708	0.0119734	0.0546731	5.195	1.562 - 21.46
MAP1LC3B	16	87425800	87438380	0.0119734	0.0546731	5.195	1.562 - 21.46
ZCCHC14	16	87439851	87525460	0.0119734	0.0546731	5.195	1.562 - 21.46
JPH3	16	87636498	87731761	0.0119734	0.0546731	5.195	1.562 - 21.46
KLHDC4	16	87741417	87799598	0.0119734	0.0546731	5.195	1.562 - 21.46
SLC7A5	16	87863628	87903100	0.0119734	0.0546731	5.195	1.562 - 21.46
CA5A	16	87921624	87970112	0.0119734	0.0546731	5.195	1.562 - 21.46
BANP	16	87985037	88110924	0.0119734	0.0546731	5.195	1.562 - 21.46
ZNF469	16	88493878	88507165	0.0119734	0.0546731	5.195	1.562 - 21.46
ZFPM1	16	88520013	88601574	0.0119734	0.0546731	5.195	1.562 - 21.46
MIR5189	16	88535325	88535439	0.0119734	0.0546731	5.195	1.562 - 21.46
ZC3H18	16	88636788	88698372	0.0186714	0.0576108	4.751	1.408 - 19.88
IL17C	16	88705000	88706882	0.0186714	0.0576108	4.751	1.408 - 19.88
CYBA	16	88709696	88717492	0.0186714	0.0576108	4.751	1.408 - 19.88
MVD	16	88718347	88729495	0.0186714	0.0576108	4.751	1.408 - 19.88
SNAI3-AS1	16	88729780	88753594	0.0186714	0.0576108	4.751	1.408 - 19.88
SNAI3	16	88744089	88752882	0.0186714	0.0576108	4.751	1.408 - 19.88
RNF166	16	88762902	88772829	0.0186714	0.0576108	4.751	1.408 - 19.88
CTU2	16	88772890	88781786	0.0186714	0.0576108	4.751	1.408 - 19.88
PIEZO1	16	88781745	88851372	0.0186714	0.0576108	4.751	1.408 - 19.88
MIR4722	16	88782685	88782745	0.0186714	0.0576108	4.751	1.408 - 19.88
CDT1	16	88870185	88875666	0.0186714	0.0576108	4.751	1.408 - 19.88
APRT	16	88875876	88878342	0.0186714	0.0576108	4.751	1.408 - 19.88
GALNS	16	88880141	88923374	0.0186714	0.0576108	4.751	1.408 - 19.88
TRAPPC2L	16	88923505	88927520	0.0186714	0.0576108	4.751	1.408 - 19.88
PABPN1L	16	88929747	88933068	0.0186714	0.0576108	4.751	1.408 - 19.88
CBFA2T3	16	88941262	89043504	0.0186714	0.0576108	4.751	1.408 - 19.88
ACSF3	16	89160216	89222171	0.0186714	0.0576108	4.751	1.408 - 19.88
LINC00304	16	89225627	89230083	0.0186714	0.0576108	4.751	1.408 - 19.88
LOC400558	16	89232790	89235555	0.0186714	0.0576108	4.751	1.408 - 19.88
CDH15	16	89238162	89261900	0.0186714	0.0576108	4.751	1.408 - 19.88
SLC22A31	16	89262168	89266529	0.0374644	0.0689339	3.709	1.148 - 14.1
ZNF778	16	89284110	89295965	0.0374644	0.0689339	3.709	1.148 - 14.1
ANKRD11	16	89334028	89556969	0.0186714	0.0576108	4.751	1.408 - 19.88
LOC100287036	16	89387540	89391518	0.0186714	0.0576108	4.751	1.408 - 19.88
SPG7	16	89574804	89624174	0.0374652	0.0689339	3.709	1.148 - 14.1
RPL13	16	89627064	89633237	0.0374652	0.0689339	3.709	1.148 - 14.1
SNORD68	16	89627837	89627909	0.0374652	0.0689339	3.709	1.148 - 14.1
CPNE7	16	89642175	89663654	0.0374652	0.0689339	3.709	1.148 - 14.1
DPEP1	16	89679715	89704839	0.0374652	0.0689339	3.709	1.148 - 14.1
CHMP1A	16	89710838	89724129	0.0374652	0.0689339	3.709	1.148 - 14.1
SPATA33	16	89724209	89737675	0.0374652	0.0689339	3.709	1.148 - 14.1
CDK10	16	89753075	89762772	0.0425521	0.076771	3.609	1.111 - 13.79
SPATA2L	16	89762764	89768121	0.0425521	0.076771	3.609	1.111 - 13.79
VPS9D1	16	89773540	89787394	0.0425521	0.076771	3.609	1.111 - 13.79
LOC100128881	16	89778263	89784573	0.0425521	0.076771	3.609	1.111 - 13.79
ZNF276	16	89787392	89807332	0.0425521	0.076771	3.609	1.111 - 13.79
FANCA	16	89803958	89883065	0.024298	0.0608679	4.328	1.3 - 17.32
SPIRE2	16	89894906	89937727	0.0119953	0.0546731	5.548	1.597 - 24.3
TCF25	16	89939993	89977792	0.0119953	0.0546731	5.548	1.597 - 24.3
MC1R	16	89984286	89987385	0.0136487	0.0564316	5.42	1.549 - 23.86
TUBB3	16	89988416	90002505	0.0136487	0.0564316	5.42	1.549 - 23.86
DEF8	16	90015138	90034468	0.0136487	0.0564316	5.42	1.549 - 23.86
CENPBD1	16	90036182	90039240	0.0136487	0.0564316	5.42	1.549 - 23.86
AFG3L1P	16	90038987	90067195	0.0136487	0.0564316	5.42	1.549 - 23.86
DBNDD1	16	90071278	90085937	0.0136487	0.0564316	5.42	1.549 - 23.86
GAS8	16	90089007	90111379	0.0136487	0.0564316	5.42	1.549 - 23.86
GAS8-AS1	16	90095315	90096309	0.0136487	0.0564316	5.42	1.549 - 23.86
LOC100130015	16	90106168	90114191	0.0136487	0.0564316	5.42	1.549 - 23.86
PRDM7	16	90122973	90142338	0.0136487	0.0564316	5.42	1.549 - 23.86
SHPK	17	3511555	3539616	0.263831	0.303827	2.103	0.594 - 8.373
DHX33	17	5344231	5372380	0.320163	0.339781	1.972	0.5372 - 8.109
DERL2	17	5377612	5389494	0.320163	0.339781	1.972	0.5372 - 8.109
MIS12	17	5389693	5394130	0.320163	0.339781	1.972	0.5372 - 8.109
LOC728392	17	5402746	5404319	0.320163	0.339781	1.972	0.5372 - 8.109
NLRP1	17	5404718	5487832	0.320163	0.339781	1.972	0.5372 - 8.109
LOC339166	17	5675553	5834016	0.320163	0.339781	1.972	0.5372 - 8.109
WSCD1	17	5973933	6027747	0.320163	0.339781	1.972	0.5372 - 8.109
AIPL1	17	6327058	6338519	0.320163	0.339781	1.972	0.5372 - 8.109
FAM64A	17	6347734	6354385	0.320163	0.339781	1.972	0.5372 - 8.109
PITPNM3	17	6354582	6459877	0.205269	0.248027	2.303	0.6609 - 9.065
KIAA0753	17	6481644	6544247	0.205269	0.248027	2.303	0.6609 - 9.065
TXNDC17	17	6544221	6547861	0.205269	0.248027	2.303	0.6609 - 9.065
MED31	17	6546632	6554954	0.205269	0.248027	2.303	0.6609 - 9.065
C17orf100	17	6555058	6556617	0.205269	0.248027	2.303	0.6609 - 9.065
MIR4520-1	17	6558758	6558828	0.205269	0.248027	2.303	0.6609 - 9.065
MIR4520-2	17	6558767	6558821	0.205269	0.248027	2.303	0.6609 - 9.065
ALOX15P1	17	6561037	6564701	0.205269	0.248027	2.303	0.6609 - 9.065
SLC13A5	17	6588038	6616740	0.205269	0.248027	2.303	0.6609 - 9.065
XAF1	17	6659155	6678964	0.318473	0.339781	1.904	0.5553 - 7.227
FBXO39	17	6679551	6690965	0.318473	0.339781	1.904	0.5553 - 7.227
TEKT1	17	6703299	6735060	0.318473	0.339781	1.904	0.5553 - 7.227
ALOX12P2	17	6756894	6803668	0.318473	0.339781	1.904	0.5553 - 7.227
LOC100506713	17	6888441	6915653	0.318473	0.339781	1.904	0.5553 - 7.227
ALOX12	17	6899383	6914055	0.318473	0.339781	1.904	0.5553 - 7.227
RNASEK	17	6915735	6917852	0.318473	0.339781	1.904	0.5553 - 7.227
C17orf49	17	6918055	6920843	0.318473	0.339781	1.904	0.5553 - 7.227
MIR497HG	17	6919136	6922973	0.318473	0.339781	1.904	0.5553 - 7.227
MIR195	17	6920933	6921020	0.318473	0.339781	1.904	0.5553 - 7.227
MIR497	17	6921229	6921341	0.318473	0.339781	1.904	0.5553 - 7.227
BCL6B	17	6926368	6932961	0.318473	0.339781	1.904	0.5553 - 7.227
SLC16A13	17	6939393	6943440	0.318473	0.339781	1.904	0.5553 - 7.227
SLC16A11	17	6944948	6947242	0.318473	0.339781	1.904	0.5553 - 7.227
CLEC10A	17	6977855	6983600	0.318473	0.339781	1.904	0.5553 - 7.227
ASGR2	17	7004640	7018130	0.318473	0.339781	1.904	0.5553 - 7.227
ASGR1	17	7076750	7082883	0.208885	0.248027	2.203	0.667 - 8.105
DLG4	17	7093209	7123369	0.208885	0.248027	2.203	0.667 - 8.105
ACADVL	17	7120443	7128586	0.208885	0.248027	2.203	0.667 - 8.105
MIR324	17	7126615	7126698	0.208885	0.248027	2.203	0.667 - 8.105
DVL2	17	7128660	7137863	0.208885	0.248027	2.203	0.667 - 8.105
PHF23	17	7138346	7142825	0.208885	0.248027	2.203	0.667 - 8.105
GABARAP	17	7143737	7145753	0.316841	0.339781	1.861	0.5684 - 6.683
CTDNEP1	17	7146905	7155259	0.316841	0.339781	1.861	0.5684 - 6.683
ELP5	17	7155371	7163259	0.316841	0.339781	1.861	0.5684 - 6.683
CLDN7	17	7163221	7166512	0.316841	0.339781	1.861	0.5684 - 6.683
SLC2A4	17	7185053	7191367	0.316841	0.339781	1.861	0.5684 - 6.683
YBX2	17	7191570	7197876	0.316841	0.339781	1.861	0.5684 - 6.683
EIF5A	17	7210317	7215782	0.316841	0.339781	1.861	0.5684 - 6.683
GPS2	17	7215977	7218658	0.316841	0.339781	1.861	0.5684 - 6.683
NEURL4	17	7218950	7232638	0.316841	0.339781	1.861	0.5684 - 6.683
ACAP1	17	7239847	7254793	0.316841	0.339781	1.861	0.5684 - 6.683
KCTD11	17	7255207	7258262	0.316841	0.339781	1.861	0.5684 - 6.683
TMEM95	17	7258496	7260538	0.316841	0.339781	1.861	0.5684 - 6.683
TNK1	17	7284292	7293092	0.316841	0.339781	1.861	0.5684 - 6.683
PLSCR3	17	7293046	7298162	0.316841	0.339781	1.861	0.5684 - 6.683
TMEM256	17	7306292	7307450	0.316841	0.339781	1.861	0.5684 - 6.683
NLGN2	17	7311501	7323179	0.316841	0.339781	1.861	0.5684 - 6.683
SPEM1	17	7323678	7324951	0.316841	0.339781	1.861	0.5684 - 6.683
C17orf74	17	7328934	7330886	0.316841	0.339781	1.861	0.5684 - 6.683
TMEM102	17	7338761	7340998	0.316841	0.339781	1.861	0.5684 - 6.683
FGF11	17	7342688	7348251	0.316841	0.339781	1.861	0.5684 - 6.683
CHRNB1	17	7348405	7360932	0.316841	0.339781	1.861	0.5684 - 6.683
ZBTB4	17	7362684	7387568	0.316841	0.339781	1.861	0.5684 - 6.683
SLC35G6	17	7384720	7386383	0.316841	0.339781	1.861	0.5684 - 6.683
POLR2A	17	7387697	7417935	0.316841	0.339781	1.861	0.5684 - 6.683
TNFSF12	17	7452374	7461207	0.316841	0.339781	1.861	0.5684 - 6.683
TNFSF13	17	7461608	7464925	0.316841	0.339781	1.861	0.5684 - 6.683
SENP3	17	7465308	7475287	0.316841	0.339781	1.861	0.5684 - 6.683
EIF4A1	17	7476023	7482324	0.316841	0.339781	1.861	0.5684 - 6.683
SNORA48	17	7478030	7478165	0.316841	0.339781	1.861	0.5684 - 6.683
SNORD10	17	7480128	7480276	0.316841	0.339781	1.861	0.5684 - 6.683
SNORA67	17	7481272	7481409	0.316841	0.339781	1.861	0.5684 - 6.683
CD68	17	7482804	7485429	0.316841	0.339781	1.861	0.5684 - 6.683
MPDU1	17	7486964	7491527	0.316841	0.339781	1.861	0.5684 - 6.683
SOX15	17	7491497	7493488	0.316841	0.339781	1.861	0.5684 - 6.683
FXR2	17	7494547	7518215	0.316841	0.339781	1.861	0.5684 - 6.683
SHBG	17	7517381	7536700	0.316841	0.339781	1.861	0.5684 - 6.683
SAT2	17	7529555	7531194	0.351606	0.370729	1.772	0.5472 - 6.277
ATP1B2	17	7554253	7561089	0.351606	0.370729	1.772	0.5472 - 6.277
TP53	17	7571719	7590868	0.25084	0.290411	2.001	0.6328 - 6.964
WRAP53	17	7589388	7606820	0.351607	0.370729	1.772	0.5472 - 6.277
EFNB3	17	7608519	7614693	0.351607	0.370729	1.772	0.5472 - 6.277
DNAH2	17	7623038	7737058	0.351607	0.370729	1.772	0.5472 - 6.277
RPL29P2	17	7657637	7658286	0.351607	0.370729	1.772	0.5472 - 6.277
KDM6B	17	7743234	7758118	0.351607	0.370729	1.772	0.5472 - 6.277
TMEM88	17	7758383	7759417	0.235388	0.274232	2.092	0.6404 - 7.577
CYB5D1	17	7761063	7765600	0.235388	0.274232	2.092	0.6404 - 7.577
CHD3	17	7788122	7816075	0.235388	0.274232	2.092	0.6404 - 7.577
SCARNA21	17	7809440	7809578	0.235388	0.274232	2.092	0.6404 - 7.577
LOC284023	17	7816639	7819265	0.235388	0.274232	2.092	0.6404 - 7.577
KCNAB3	17	7825176	7832753	0.235388	0.274232	2.092	0.6404 - 7.577
TRAPPC1	17	7833662	7835317	0.235388	0.274232	2.092	0.6404 - 7.577
CNTROB	17	7835441	7853237	0.235388	0.274232	2.092	0.6404 - 7.577
GUCY2D	17	7905987	7923658	0.235388	0.274232	2.092	0.6404 - 7.577
ALOX15B	17	7942357	7952451	0.235388	0.274232	2.092	0.6404 - 7.577
ALOX12B	17	7975953	7991021	0.148979	0.201587	2.499	0.7524 - 9.364
MIR4314	17	7991373	7991465	0.148979	0.201587	2.499	0.7524 - 9.364
ALOXE3	17	7999217	8022234	0.148979	0.201587	2.499	0.7524 - 9.364
HES7	17	8023907	8027410	0.13018	0.178757	2.641	0.786 - 10.09
PER1	17	8043787	8055753	0.13018	0.178757	2.641	0.786 - 10.09
VAMP2	17	8062464	8066293	0.13018	0.178757	2.641	0.786 - 10.09
TMEM107	17	8076296	8079714	0.13018	0.178757	2.641	0.786 - 10.09
MIR4521	17	8090262	8090322	0.0868432	0.137464	2.955	0.8978 - 11.11
MIR3676	17	8090492	8090577	0.0868432	0.137464	2.955	0.8978 - 11.11
C17orf59	17	8091650	8093564	0.13018	0.178757	2.641	0.786 - 10.09
AURKB	17	8108048	8113944	0.13018	0.178757	2.641	0.786 - 10.09
LINC00324	17	8123947	8127361	0.13018	0.178757	2.641	0.786 - 10.09
CTC1	17	8128138	8151413	0.13018	0.178757	2.641	0.786 - 10.09
PFAS	17	8152595	8173809	0.208623	0.248027	2.293	0.6564 - 9.061
SLC25A35	17	8191081	8198170	0.208623	0.248027	2.293	0.6564 - 9.061
RANGRF	17	8191968	8193409	0.208623	0.248027	2.293	0.6564 - 9.061
ARHGEF15	17	8213555	8225834	0.208623	0.248027	2.293	0.6564 - 9.061
LOC100128288	17	8261730	8263859	0.208623	0.248027	2.293	0.6564 - 9.061
KRBA2	17	8271972	8274858	0.208623	0.248027	2.293	0.6564 - 9.061
RPL26	17	8280833	8286565	0.208623	0.248027	2.293	0.6564 - 9.061
RNF222	17	8294022	8301144	0.208623	0.248027	2.293	0.6564 - 9.061
NDEL1	17	8339169	8371495	0.208623	0.248027	2.293	0.6564 - 9.061
MYH10	17	8377522	8534079	0.208623	0.248027	2.293	0.6564 - 9.061
CCDC42	17	8633245	8648154	0.208623	0.248027	2.293	0.6564 - 9.061
SPDYE4	17	8656423	8661877	0.208623	0.248027	2.293	0.6564 - 9.061
MFSD6L	17	8700427	8702667	0.208623	0.248027	2.293	0.6564 - 9.061
PIK3R6	17	8706054	8770994	0.208623	0.248027	2.293	0.6564 - 9.061
PIK3R5	17	8782232	8869029	0.126284	0.175072	2.83	0.7882 - 11.83
NTN1	17	8924858	9147317	0.126284	0.175072	2.83	0.7882 - 11.83
STX8	17	9153787	9479275	0.126284	0.175072	2.83	0.7882 - 11.83
CFAP52	17	9479943	9546776	0.126284	0.175072	2.83	0.7882 - 11.83
USP43	17	9548853	9633003	0.126284	0.175072	2.83	0.7882 - 11.83
DHRS7C	17	9674750	9694614	0.126284	0.175072	2.83	0.7882 - 11.83
GLP2R	17	9729380	9793022	0.126284	0.175072	2.83	0.7882 - 11.83
RCVRN	17	9801026	9808684	0.126284	0.175072	2.83	0.7882 - 11.83
GAS7	17	9813925	10101868	0.126284	0.175072	2.83	0.7882 - 11.83
MYH13	17	10204182	10276322	0.126284	0.175072	2.83	0.7882 - 11.83
MYH8	17	10293641	10325267	0.126284	0.175072	2.83	0.7882 - 11.83
MYH4	17	10346607	10372876	0.126284	0.175072	2.83	0.7882 - 11.83
MYH1	17	10395626	10421859	0.126284	0.175072	2.83	0.7882 - 11.83
MYH2	17	10424464	10453017	0.126284	0.175072	2.83	0.7882 - 11.83
MYH3	17	10531842	10560626	0.199848	0.244447	2.461	0.6534 - 10.69
SCO1	17	10583648	10600885	0.199848	0.244447	2.461	0.6534 - 10.69
ADPRM	17	10600926	10614875	0.199848	0.244447	2.461	0.6534 - 10.69
TMEM220	17	10616638	10633646	0.199848	0.244447	2.461	0.6534 - 10.69
MAGOH2	17	10619259	10619899	0.199848	0.244447	2.461	0.6534 - 10.69
LINC00675	17	10698229	10707416	0.199848	0.244447	2.461	0.6534 - 10.69
PIRT	17	10725791	10741418	0.199848	0.244447	2.461	0.6534 - 10.69
USP32P1	17	16690205	16707819	0.0648375	0.107841	7.839	1.246 - 154
FAM106CP	17	16692056	16693815	0.0648375	0.107841	7.839	1.246 - 154
SETBP1	18	42260137	42648475	0.0883218	0.137464	3.589	0.8933 - 17.94
MIR4319	18	42550046	42550131	0.0883218	0.137464	3.589	0.8933 - 17.94
SLC14A2	18	42792946	43263060	0.0883218	0.137464	3.589	0.8933 - 17.94
SLC14A1	18	43304091	43332485	0.0883218	0.137464	3.589	0.8933 - 17.94
SIGLEC15	18	43405544	43422521	0.0883218	0.137464	3.589	0.8933 - 17.94
EPG5	18	43427573	43547305	0.0883218	0.137464	3.589	0.8933 - 17.94
PSTPIP2	18	43563501	43652250	0.0883218	0.137464	3.589	0.8933 - 17.94
ATP5A1	18	43664109	43684199	0.0883218	0.137464	3.589	0.8933 - 17.94
HAUS1	18	43684297	43708299	0.0883218	0.137464	3.589	0.8933 - 17.94
C18orf25	18	43753987	43846955	0.0883218	0.137464	3.589	0.8933 - 17.94
IER3IP1	18	44681389	44702745	0.0309282	0.0608679	5.676	1.333 - 34.34
SMAD2	18	45359465	45457517	0.0309282	0.0608679	5.676	1.333 - 34.34
ZBTB7C	18	45553638	45663680	0.0309282	0.0608679	5.676	1.333 - 34.34
CTIF	18	46065426	46389586	0.0309282	0.0608679	5.676	1.333 - 34.34
MIR4743	18	46196970	46197039	0.0309282	0.0608679	5.676	1.333 - 34.34
SMAD7	18	46446222	46477081	0.0178342	0.0576108	6.7	1.596 - 41.1
DYM	18	46570171	46987079	0.0309282	0.0608679	5.676	1.333 - 34.34
MIR4744	18	46576056	46576138	0.0178342	0.0576108	6.7	1.596 - 41.1
C18orf32	18	47007547	47013644	0.0309282	0.0608679	5.676	1.333 - 34.34
MIR1539	18	47013742	47013792	0.0309282	0.0608679	5.676	1.333 - 34.34
RPL17	18	47014850	47018935	0.0309282	0.0608679	5.676	1.333 - 34.34
SNORD58C	18	47015604	47015694	0.0309282	0.0608679	5.676	1.333 - 34.34
SNORD58A	18	47017652	47017717	0.0309282	0.0608679	5.676	1.333 - 34.34
SNORD58B	18	47018033	47018099	0.0309282	0.0608679	5.676	1.333 - 34.34
LIPG	18	47088426	47119278	0.0309282	0.0608679	5.676	1.333 - 34.34
ACAA2	18	47309873	47340251	0.0309282	0.0608679	5.676	1.333 - 34.34
SCARNA17	18	47340392	47340813	0.0309282	0.0608679	5.676	1.333 - 34.34
MYO5B	18	47349155	47721451	0.0309282	0.0608679	5.676	1.333 - 34.34
MIR4320	18	47652868	47652933	0.0309282	0.0608679	5.676	1.333 - 34.34
CFAP53	18	47753562	47792865	0.0309282	0.0608679	5.676	1.333 - 34.34
MBD1	18	47793251	47808144	0.0309282	0.0608679	5.676	1.333 - 34.34
CXXC1	18	47808712	47814692	0.0309282	0.0608679	5.676	1.333 - 34.34
SKA1	18	47901391	47920538	0.0309282	0.0608679	5.676	1.333 - 34.34
MAPK4	18	48086483	48258196	0.0309282	0.0608679	5.676	1.333 - 34.34
MRO	18	48321489	48351754	0.0309282	0.0608679	5.676	1.333 - 34.34
ME2	18	48405431	48476162	0.0309282	0.0608679	5.676	1.333 - 34.34
ELAC1	18	48494386	48514490	0.0309282	0.0608679	5.676	1.333 - 34.34
SMAD4	18	48556582	48611411	0.0309282	0.0608679	5.676	1.333 - 34.34
MEX3C	18	48700919	48724051	0.0309282	0.0608679	5.676	1.333 - 34.34
LOC100287225	18	48918411	49088839	0.0284786	0.0608679	5.767	1.371 - 34.61
DCC	18	49866541	51062273	0.0284786	0.0608679	5.767	1.371 - 34.61
MBD2	18	51677970	51751158	0.0309282	0.0608679	5.676	1.333 - 34.34
SNORA37	18	51748653	51748782	0.0309282	0.0608679	5.676	1.333 - 34.34
POLI	18	51795848	51824604	0.0309282	0.0608679	5.676	1.333 - 34.34
STARD6	18	51851061	51880943	0.0309282	0.0608679	5.676	1.333 - 34.34
C18orf54	18	51885170	51908404	0.0284786	0.0608679	5.767	1.371 - 34.61
DYNAP	18	52258389	52266724	0.0284786	0.0608679	5.767	1.371 - 34.61
RAB27B	18	52495707	52562747	0.0309282	0.0608679	5.676	1.333 - 34.34
CCDC68	18	52568739	52626739	0.0309282	0.0608679	5.676	1.333 - 34.34
TCF4	18	52889561	53303188	0.0309282	0.0608679	5.676	1.333 - 34.34
MIR4529	18	53146451	53146529	0.0309282	0.0608679	5.676	1.333 - 34.34
LOC100505474	18	53750586	53804767	0.0309282	0.0608679	5.676	1.333 - 34.34
TXNL1	18	54270052	54305920	0.0309282	0.0608679	5.676	1.333 - 34.34
WDR7	18	54318615	54697036	0.0309282	0.0608679	5.676	1.333 - 34.34
LINC-ROR	18	54721803	54739350	0.0309282	0.0608679	5.676	1.333 - 34.34
BOD1L2	18	54814292	54817639	0.0309282	0.0608679	5.676	1.333 - 34.34
ST8SIA3	18	55019720	55036161	0.0309282	0.0608679	5.676	1.333 - 34.34
ONECUT2	18	55102916	55158530	0.0309282	0.0608679	5.676	1.333 - 34.34
FECH	18	55212072	55253969	0.0309282	0.0608679	5.676	1.333 - 34.34
NARS	18	55267893	55289177	0.0309282	0.0608679	5.676	1.333 - 34.34
LOC100505549	18	55297533	55336508	0.0309282	0.0608679	5.676	1.333 - 34.34
ATP8B1	18	55313658	55470327	0.0466209	0.0822833	5.126	1.16 - 31.93
NEDD4L	18	55711609	56068772	0.0309282	0.0608679	5.676	1.333 - 34.34
MIR122	18	56118305	56118390	0.0309282	0.0608679	5.676	1.333 - 34.34
MIR3591	18	56118311	56118384	0.0309282	0.0608679	5.676	1.333 - 34.34
ALPK2	18	56148481	56296189	0.0309282	0.0608679	5.676	1.333 - 34.34
MALT1	18	56338617	56417370	0.0309282	0.0608679	5.676	1.333 - 34.34
ZNF532	18	56530060	56653709	0.0309282	0.0608679	5.676	1.333 - 34.34
OACYLP	18	56702970	56720446	0.0309282	0.0608679	5.676	1.333 - 34.34
SEC11C	18	56807124	56826063	0.0309282	0.0608679	5.676	1.333 - 34.34
GRP	18	56887399	56898002	0.0309282	0.0608679	5.676	1.333 - 34.34
RAX	18	56934266	56940625	0.0309282	0.0608679	5.676	1.333 - 34.34
CPLX4	18	56962635	56985881	0.0309282	0.0608679	5.676	1.333 - 34.34
LMAN1	18	56995055	57026508	0.0309282	0.0608679	5.676	1.333 - 34.34
CCBE1	18	57098170	57364644	0.0309282	0.0608679	5.676	1.333 - 34.34
PMAIP1	18	57567191	57571538	0.0309282	0.0608679	5.676	1.333 - 34.34
MC4R	18	58038563	58040001	0.0309282	0.0608679	5.676	1.333 - 34.34
CDH20	18	59157774	59222365	0.0309282	0.0608679	5.676	1.333 - 34.34
RNF152	18	59482303	59560304	0.0309282	0.0608679	5.676	1.333 - 34.34
PIGN	18	59711457	59854289	0.0309282	0.0608679	5.676	1.333 - 34.34
KIAA1468	18	59854523	59974355	0.0309282	0.0608679	5.676	1.333 - 34.34
TNFRSF11A	18	59992519	60054943	0.0309282	0.0608679	5.676	1.333 - 34.34
ZCCHC2	18	60190657	60245818	0.0309282	0.0608679	5.676	1.333 - 34.34
PHLPP1	18	60382671	60647676	0.0309282	0.0608679	5.676	1.333 - 34.34
BCL2	18	60790578	60986613	0.0309282	0.0608679	5.676	1.333 - 34.34
KDSR	18	60994970	61034506	0.0284786	0.0608679	5.767	1.371 - 34.61
VPS4B	18	61056424	61089752	0.0284786	0.0608679	5.767	1.371 - 34.61
SERPINB5	18	61144143	61172318	0.0284786	0.0608679	5.767	1.371 - 34.61
SERPINB12	18	61223392	61234244	0.0284786	0.0608679	5.767	1.371 - 34.61
SERPINB13	18	61254533	61266433	0.0284786	0.0608679	5.767	1.371 - 34.61
SERPINB4	18	61304492	61311502	0.0284786	0.0608679	5.767	1.371 - 34.61
SERPINB3	18	61322430	61329197	0.0284786	0.0608679	5.767	1.371 - 34.61
SERPINB11	18	61370193	61391122	0.0284786	0.0608679	5.767	1.371 - 34.61
SERPINB7	18	61420280	61472610	0.0284786	0.0608679	5.767	1.371 - 34.61
SERPINB2	18	61554938	61571124	0.0284786	0.0608679	5.767	1.371 - 34.61
SERPINB10	18	61582744	61602476	0.0284786	0.0608679	5.767	1.371 - 34.61
HMSD	18	61616587	61627645	0.0284786	0.0608679	5.767	1.371 - 34.61
SERPINB8	18	61637262	61656608	0.0260021	0.0608679	5.869	1.411 - 34.92
LINC00305	18	61747242	61816260	0.0260021	0.0608679	5.869	1.411 - 34.92
LOC284294	18	61771324	62090827	0.0235085	0.0608679	5.985	1.455 - 35.28
LOC400654	18	61880317	61927290	0.0235085	0.0608679	5.985	1.455 - 35.28
CDH7	18	63417487	63548175	0.0260038	0.0608679	5.869	1.411 - 34.92
CDH19	18	64168423	64271375	0.0260038	0.0608679	5.869	1.411 - 34.92
MIR5011	18	64748820	64748923	0.0499797	0.087263	4.679	1.132 - 27.38
DSEL	18	65173818	65183967	0.0499797	0.087263	4.679	1.132 - 27.38
LOC643542	18	65183782	65566856	0.0499797	0.087263	4.679	1.132 - 27.38
TMX3	18	66340924	66382353	0.0499797	0.087263	4.679	1.132 - 27.38
CCDC102B	18	66382490	66722426	0.0499797	0.087263	4.679	1.132 - 27.38
DOK6	18	67068283	67516322	0.0549264	0.0926253	4.579	1.093 - 27.05
CD226	18	67530192	67624232	0.0549264	0.0926253	4.579	1.093 - 27.05
RTTN	18	67671042	67872962	0.0549264	0.0926253	4.579	1.093 - 27.05
SOCS6	18	67956136	67997434	0.0549264	0.0926253	4.579	1.093 - 27.05
LOC100505776	18	69187199	69246192	0.10126	0.149474	3.255	0.8554 - 15.33
CBLN2	18	70203914	70211723	0.0549264	0.0926253	4.579	1.093 - 27.05
NETO1	18	70409548	70534810	0.0549264	0.0926253	4.579	1.093 - 27.05
LOC400655	18	70821292	70931733	0.0549264	0.0926253	4.579	1.093 - 27.05
LOC100505817	18	70992175	71017124	0.0549264	0.0926253	4.579	1.093 - 27.05
FBXO15	18	71740587	71815100	0.0549264	0.0926253	4.579	1.093 - 27.05
TIMM21	18	71815745	71826204	0.0549264	0.0926253	4.579	1.093 - 27.05
CYB5A	18	71920526	71959251	0.0549264	0.0926253	4.579	1.093 - 27.05
C18orf63	18	71983109	72026422	0.0549264	0.0926253	4.579	1.093 - 27.05
FAM69C	18	72102962	72124503	0.0549264	0.0926253	4.579	1.093 - 27.05
CNDP2	18	72163499	72190689	0.0549264	0.0926253	4.579	1.093 - 27.05
CNDP1	18	72201691	72252261	0.0549264	0.0926253	4.579	1.093 - 27.05
LOC400657	18	72259009	72265071	0.0549264	0.0926253	4.579	1.093 - 27.05
ZNF407	18	72342918	72777628	0.0549264	0.0926253	4.579	1.093 - 27.05
ZADH2	18	72909277	72921281	0.016558	0.0576108	6.781	1.632 - 41.29
TSHZ1	18	72922709	73001905	0.016558	0.0576108	6.781	1.632 - 41.29
SMIM21	18	73121826	73139589	0.016558	0.0576108	6.781	1.632 - 41.29
LOC339298	18	73834952	73857210	0.0317694	0.0608679	5.484	1.326 - 32.97
ZNF516	18	74069636	74207146	0.0317694	0.0608679	5.484	1.326 - 32.97
LOC284276	18	74240611	74271784	0.0317694	0.0608679	5.484	1.326 - 32.97
LOC100131655	18	74506687	74534251	0.0317694	0.0608679	5.484	1.326 - 32.97
ZNF236	18	74536115	74682682	0.0317694	0.0608679	5.484	1.326 - 32.97
MBP	18	74690788	74844774	0.0317694	0.0608679	5.484	1.326 - 32.97
GALR1	18	74962007	74982096	0.0317694	0.0608679	5.484	1.326 - 32.97
SALL3	18	76740274	76758969	0.0317694	0.0608679	5.484	1.326 - 32.97
ATP9B	18	76829396	77138282	0.0317694	0.0608679	5.484	1.326 - 32.97
NFATC1	18	77155771	77289323	0.0317694	0.0608679	5.484	1.326 - 32.97
CTDP1	18	77439800	77514510	0.0317694	0.0608679	5.484	1.326 - 32.97
KCNG2	18	77623667	77659816	0.0317694	0.0608679	5.484	1.326 - 32.97
PQLC1	18	77662419	77711653	0.0317694	0.0608679	5.484	1.326 - 32.97
HSBP1L1	18	77724581	77730822	0.0317694	0.0608679	5.484	1.326 - 32.97
TXNL4A	18	77732866	77748532	0.0317694	0.0608679	5.484	1.326 - 32.97
RBFA	18	77794345	77810652	0.0317694	0.0608679	5.484	1.326 - 32.97
ADNP2	18	77866914	77898228	0.0317694	0.0608679	5.484	1.326 - 32.97
PARD6G-AS1	18	77905806	77936315	0.0478667	0.0842531	4.927	1.157 - 30.34
PARD6G	18	77915116	78005397	0.0478667	0.0842531	4.927	1.157 - 30.34
LINC00114	21	40110878	40145401	0.171955	0.22214	2.204	0.73 - 7.266
ETS2	21	40177230	40196878	0.171955	0.22214	2.204	0.73 - 7.266
PSMG1	21	40547371	40555440	0.267803	0.307311	1.856	0.6339 - 5.789
BRWD1	21	40557403	40685712	0.267803	0.307311	1.856	0.6339 - 5.789
BRWD1-AS2	21	40685860	40686888	0.267803	0.307311	1.856	0.6339 - 5.789
BRWD1-AS1	21	40687632	40695144	0.267803	0.307311	1.856	0.6339 - 5.789
HMGN1	21	40714240	40721047	0.371201	0.390437	1.655	0.5575 - 5.2
WRB	21	40752212	40769815	0.371201	0.390437	1.655	0.5575 - 5.2
LCA5L	21	40777769	40816128	0.371201	0.390437	1.655	0.5575 - 5.2
IGSF5	21	41117333	41174023	0.276943	0.314741	1.884	0.6163 - 6.233
PCP4	21	41239346	41301322	0.276943	0.314741	1.884	0.6163 - 6.233
DSCAM	21	41384342	42219039	0.276943	0.314741	1.884	0.6163 - 6.233
MIR4760	21	41584278	41584358	0.276943	0.314741	1.884	0.6163 - 6.233
DSCAM-AS1	21	41755009	41757285	0.276943	0.314741	1.884	0.6163 - 6.233
DSCAM-IT1	21	41990432	42002693	0.276943	0.314741	1.884	0.6163 - 6.233
LINC00323	21	42513426	42519991	0.276943	0.314741	1.884	0.6163 - 6.233
MIR3197	21	42539483	42539556	0.276943	0.314741	1.884	0.6163 - 6.233
BACE2	21	42539727	42648524	0.276943	0.314741	1.884	0.6163 - 6.233
PLAC4	21	42547157	42557166	0.276943	0.314741	1.884	0.6163 - 6.233
FAM3B	21	42688660	42729654	0.297743	0.336906	1.786	0.6111 - 5.554
MX1	21	42792519	42831141	0.298114	0.337032	1.785	0.6108 - 5.55
TMPRSS2	21	42836477	42880085	0.112794	0.161721	3.142	0.8253 - 15.01

## Sheet: amplifications
Symbol	Chromosome	Start	End	Cytoband	Strand	p-value	FDR	odds ratio	95% CI
LOC100505718	8	69824037	70016425	q13.2	-	0.0797094	0.0945767	3.326	0.929 - 14.39
SULF1	8	70378858	70573147	q13.2	+	0.0797094	0.0945767	3.326	0.929 - 14.39
SLCO5A1	8	70584567	70747299	q13.3	-	0.0797094	0.0945767	3.326	0.929 - 14.39
PRDM14	8	70963885	70983562	q13.3	-	0.0414638	0.0844986	4.147	1.144 - 18.52
NCOA2	8	71024266	71316020	q13.3	-	0.0414638	0.0844986	4.147	1.144 - 18.52
TRAM1	8	71485452	71520694	q13.3	-	0.0414638	0.0844986	4.147	1.144 - 18.52
LOC286190	8	71520811	71575513	q13.3	+	0.0414638	0.0844986	4.147	1.144 - 18.52
LACTB2	8	71549500	71581447	q13.3	-	0.0414638	0.0844986	4.147	1.144 - 18.52
XKR9	8	71581599	71648177	q13.3	+	0.0414638	0.0844986	4.147	1.144 - 18.52
EYA1	8	72109667	72274467	q13.3	-	0.0414638	0.0844986	4.147	1.144 - 18.52
MSC	8	72753776	72756731	q13.3	-	0.079711	0.0945767	3.326	0.929 - 14.39
LOC100132891	8	72755357	72968547	q13.3	+	0.0414638	0.0844986	4.147	1.144 - 18.52
TRPA1	8	72933485	72987819	q13.3	-	0.0414638	0.0844986	4.147	1.144 - 18.52
LOC392232	8	73117533	73163869	q13.3	-	0.0414638	0.0844986	4.147	1.144 - 18.52
KCNB2	8	73449625	73850584	q13.3	+	0.0414638	0.0844986	4.147	1.144 - 18.52
TERF1	8	73921096	73959987	q21.11	+	0.079711	0.0945767	3.326	0.929 - 14.39
SBSPON	8	73976777	74005507	q21.11	-	0.079711	0.0945767	3.326	0.929 - 14.39
LOC100130301	8	74153658	74171737	q21.11	-	0.079711	0.0945767	3.326	0.929 - 14.39
RPL7	8	74202873	74205869	q21.11	-	0.079711	0.0945767	3.326	0.929 - 14.39
RDH10	8	74206836	74237520	q21.11	+	0.079711	0.0945767	3.326	0.929 - 14.39
STAU2-AS1	8	74332308	74353753	q21.11	+	0.079711	0.0945767	3.326	0.929 - 14.39
STAU2	8	74332603	74659943	q21.11	-	0.0414638	0.0844986	4.147	1.144 - 18.52
UBE2W	8	74692331	74791145	q21.11	-	0.0414638	0.0844986	4.147	1.144 - 18.52
TCEB1	8	74857372	74884522	q21.11	-	0.0414638	0.0844986	4.147	1.144 - 18.52
TMEM70	8	74888376	74895018	q21.11	+	0.079711	0.0945767	3.326	0.929 - 14.39
LY96	8	74903563	74941307	q21.11	+	0.079711	0.0945767	3.326	0.929 - 14.39
JPH1	8	75146938	75233562	q21.11	-	0.079711	0.0945767	3.326	0.929 - 14.39
GDAP1	8	75262617	75279335	q21.11	+	0.079711	0.0945767	3.326	0.929 - 14.39
MIR5681A	8	75460777	75460852	q21.11	+	0.079711	0.0945767	3.326	0.929 - 14.39
MIR5681B	8	75460784	75460844	q21.11	-	0.079711	0.0945767	3.326	0.929 - 14.39
FLJ39080	8	75512100	75670587	q21.11	+	0.079711	0.0945767	3.326	0.929 - 14.39
MIR2052	8	75617927	75617982	q21.11	+	0.079711	0.0945767	3.326	0.929 - 14.39
ZFHX4	8	77593514	77779521	q21.11	+	0.0224273	0.0844986	5.552	1.425 - 29.1
PEX2	8	77892493	77913280	q21.11	-	0.0224273	0.0844986	5.552	1.425 - 29.1
PKIA	8	79428335	79517502	q21.12	+	0.0414638	0.0844986	4.147	1.144 - 18.52
ZC2HC1A	8	79578281	79631997	q21.12	+	0.079711	0.0945767	3.326	0.929 - 14.39
IL7	8	79645006	79717758	q21.12	-	0.079711	0.0945767	3.326	0.929 - 14.39
STMN2	8	80523048	80578410	q21.13	+	0.0414638	0.0844986	4.147	1.144 - 18.52
HEY1	8	80676244	80680098	q21.13	-	0.0414638	0.0844986	4.147	1.144 - 18.52
MRPS28	8	80831094	80942506	q21.13	-	0.0414638	0.0844986	4.147	1.144 - 18.52
TPD52	8	80947104	81083836	q21.13	-	0.0414638	0.0844986	4.147	1.144 - 18.52
MIR5708	8	81153623	81153708	q21.13	+	0.0414638	0.0844986	4.147	1.144 - 18.52
ZBTB10	8	81398447	81434610	q21.13	+	0.0414638	0.0844986	4.147	1.144 - 18.52
ZNF704	8	81540685	81787016	q21.13	-	0.0414638	0.0844986	4.147	1.144 - 18.52
PAG1	8	81880045	82024303	q21.13	-	0.0414638	0.0844986	4.147	1.144 - 18.52
FABP5	8	82192717	82197012	q21.13	+	0.0414638	0.0844986	4.147	1.144 - 18.52
PMP2	8	82352563	82359719	q21.13	-	0.0414638	0.0844986	4.147	1.144 - 18.52
FABP9	8	82370617	82373758	q21.13	-	0.0414638	0.0844986	4.147	1.144 - 18.52
FABP4	8	82390731	82395473	q21.13	-	0.0414638	0.0844986	4.147	1.144 - 18.52
FABP12	8	82437280	82443550	q21.13	-	0.0414638	0.0844986	4.147	1.144 - 18.52
IMPA1	8	82569150	82598589	q21.13	-	0.0414638	0.0844986	4.147	1.144 - 18.52
SLC10A5	8	82605890	82607207	q21.13	-	0.0414638	0.0844986	4.147	1.144 - 18.52
ZFAND1	8	82613565	82633539	q21.13	-	0.0414638	0.0844986	4.147	1.144 - 18.52
CHMP4C	8	82644687	82671748	q21.13	+	0.0414638	0.0844986	4.147	1.144 - 18.52
SNX16	8	82711817	82754521	q21.13	-	0.0414638	0.0844986	4.147	1.144 - 18.52
LRRCC1	8	86019322	86058314	q21.2	+	0.145156	0.146747	2.695	0.7531 - 11.46
E2F5	8	86089618	86126753	q21.2	+	0.145156	0.146747	2.695	0.7531 - 11.46
C8orf59	8	86126287	86132643	q21.2	-	0.145156	0.146747	2.695	0.7531 - 11.46
CA13	8	86157715	86196302	q21.2	+	0.145156	0.146747	2.695	0.7531 - 11.46
CA1	8	86240457	86290342	q21.2	-	0.145156	0.146747	2.695	0.7531 - 11.46
CNBD1	8	87878675	88394955	q21.3	+	0.0824692	0.0969144	3.196	0.9137 - 13.1
DCAF4L2	8	88882970	88886296	q21.3	-	0.152658	0.153909	2.56	0.7404 - 10.13
MMP16	8	89049459	89339717	q21.3	-	0.138079	0.141531	2.634	0.7697 - 10.36
RIPK2	8	90769974	90803292	q21.3	+	0.138079	0.141531	2.634	0.7697 - 10.36
OSGIN2	8	90914095	90940095	q21.3	+	0.138079	0.141531	2.634	0.7697 - 10.36
NBN	8	90945563	90996899	q21.3	-	0.138079	0.141531	2.634	0.7697 - 10.36
DECR1	8	91013579	91064227	q21.3	+	0.138079	0.141531	2.634	0.7697 - 10.36
CALB1	8	91070837	91095107	q21.3	-	0.138079	0.141531	2.634	0.7697 - 10.36
LINC00534	8	91233715	91400187	q21.3	+	0.0743478	0.0942775	3.278	0.9459 - 13.36
TMEM64	8	91634222	91658133	q21.3	-	0.0743478	0.0942775	3.278	0.9459 - 13.36
NECAB1	8	91803920	91971630	q21.3	+	0.0743478	0.0942775	3.278	0.9459 - 13.36
LOC100127983	8	91970705	91997485	q21.3	-	0.0743478	0.0942775	3.278	0.9459 - 13.36
TMEM55A	8	92006501	92053203	q21.3	-	0.0824691	0.0969144	3.196	0.9137 - 13.1
OTUD6B	8	92082423	92099323	q21.3	+	0.0743478	0.0942775	3.278	0.9459 - 13.36
LRRC69	8	92114846	92231464	q21.3	+	0.138079	0.141531	2.634	0.7697 - 10.36
MIR4661	8	92217712	92217786	q21.3	+	0.138079	0.141531	2.634	0.7697 - 10.36
SLC26A7	8	92261515	92410378	q21.3	+	0.138079	0.141531	2.634	0.7697 - 10.36
RUNX1T1	8	92967194	93115454	q21.3	-	0.0743478	0.0942775	3.278	0.9459 - 13.36
FLJ46284	8	93725189	93798288	q22.1	-	0.0743478	0.0942775	3.278	0.9459 - 13.36
TRIQK	8	93895757	93978372	q22.1	-	0.0743478	0.0942775	3.278	0.9459 - 13.36
C8orf87	8	94146323	94179079	q22.1	-	0.0743478	0.0942775	3.278	0.9459 - 13.36
LINC00535	8	94358694	94712661	q22.1	-	0.0743478	0.0942775	3.278	0.9459 - 13.36
FAM92A1	8	94712772	94740671	q22.1	+	0.0743478	0.0942775	3.278	0.9459 - 13.36
RBM12B	8	94743730	94753224	q22.1	-	0.0743478	0.0942775	3.278	0.9459 - 13.36
RBM12B-AS1	8	94752338	94753047	q22.1	+	0.0743478	0.0942775	3.278	0.9459 - 13.36
TMEM67	8	94767071	94831460	q22.1	+	0.0743478	0.0942775	3.278	0.9459 - 13.36
MIR378D2	8	94928249	94928347	q22.1	-	0.0743478	0.0942775	3.278	0.9459 - 13.36
PDP1	8	94929082	94938296	q22.1	+	0.0743478	0.0942775	3.278	0.9459 - 13.36
CDH17	8	95139393	95229531	q22.1	-	0.0743478	0.0942775	3.278	0.9459 - 13.36
GEM	8	95261484	95274547	q22.1	-	0.0743478	0.0942775	3.278	0.9459 - 13.36
RAD54B	8	95384187	95487343	q22.1	-	0.0743478	0.0942775	3.278	0.9459 - 13.36
FSBP	8	95439939	95449180	q22.1	-	0.0743478	0.0942775	3.278	0.9459 - 13.36
KIAA1429	8	95500004	95565746	q22.1	-	0.0743478	0.0942775	3.278	0.9459 - 13.36
LOC100288748	8	95649512	95651695	q22.1	-	0.0743478	0.0942775	3.278	0.9459 - 13.36
ESRP1	8	95653363	95719694	q22.1	+	0.0743478	0.0942775	3.278	0.9459 - 13.36
DPY19L4	8	95732102	95806076	q22.1	+	0.0743478	0.0942775	3.278	0.9459 - 13.36
INTS8	8	95835533	95892721	q22.1	+	0.0743478	0.0942775	3.278	0.9459 - 13.36
CCNE2	8	95892452	95907482	q22.1	-	0.0743478	0.0942775	3.278	0.9459 - 13.36
TP53INP1	8	95938199	95961615	q22.1	-	0.0743478	0.0942775	3.278	0.9459 - 13.36
NDUFAF6	8	96037213	96070944	q22.1	+	0.0743478	0.0942775	3.278	0.9459 - 13.36
MIR3150B	8	96085138	96085224	q22.1	-	0.0743478	0.0942775	3.278	0.9459 - 13.36
MIR3150A	8	96085141	96085221	q22.1	+	0.0743478	0.0942775	3.278	0.9459 - 13.36
PLEKHF2	8	96145948	96168913	q22.1	+	0.0743478	0.0942775	3.278	0.9459 - 13.36
LINC01298	8	96219234	96228602	q22.1	-	0.0743478	0.0942775	3.278	0.9459 - 13.36
C8orf37	8	96257140	96281462	q22.1	-	0.0743478	0.0942775	3.278	0.9459 - 13.36
LOC100616530	8	96281063	96822371	q22.1	+	0.0743478	0.0942775	3.278	0.9459 - 13.36
LOC100500773	8	96959212	96960576	q22.1	-	0.0743478	0.0942775	3.278	0.9459 - 13.36
GDF6	8	97154557	97173020	q22.1	-	0.138079	0.141531	2.634	0.7697 - 10.36
UQCRB	8	97238903	97247862	q22.1	-	0.138079	0.141531	2.634	0.7697 - 10.36
MTERF3	8	97251644	97273796	q22.1	-	0.138079	0.141531	2.634	0.7697 - 10.36
PTDSS1	8	97274166	97346774	q22.1	+	0.138079	0.141531	2.634	0.7697 - 10.36
SDC2	8	97505881	97624037	q22.1	+	0.138079	0.141531	2.634	0.7697 - 10.36
CPQ	8	97657498	98155722	q22.1	+	0.138079	0.141531	2.634	0.7697 - 10.36
TSPYL5	8	98285713	98290176	q22.1	-	0.138079	0.141531	2.634	0.7697 - 10.36
MTDH	8	98656406	98742488	q22.1	+	0.138079	0.141531	2.634	0.7697 - 10.36
LAPTM4B	8	98787808	98864830	q22.1	+	0.138079	0.141531	2.634	0.7697 - 10.36
MATN2	8	98881310	99048946	q22.1	+	0.0743478	0.0942775	3.278	0.9459 - 13.36
RPL30	8	99053937	99057818	q22.2	-	0.0743478	0.0942775	3.278	0.9459 - 13.36
SNORA72	8	99054313	99054445	q22.2	-	0.0743478	0.0942775	3.278	0.9459 - 13.36
ERICH5	8	99076749	99105838	q22.2	+	0.0743478	0.0942775	3.278	0.9459 - 13.36
HRSP12	8	99114566	99129418	q22.2	-	0.0743478	0.0942775	3.278	0.9459 - 13.36
POP1	8	99129520	99172069	q22.2	+	0.0743478	0.0942775	3.278	0.9459 - 13.36
NIPAL2	8	99204386	99306621	q22.2	-	0.0743478	0.0942775	3.278	0.9459 - 13.36
KCNS2	8	99439249	99443023	q22.2	+	0.0743478	0.0942775	3.278	0.9459 - 13.36
STK3	8	99466858	99954799	q22.2	-	0.0743478	0.0942775	3.278	0.9459 - 13.36
OSR2	8	99956630	99964326	q22.2	+	0.138079	0.141531	2.634	0.7697 - 10.36
VPS13B	8	100025493	100889814	q22.2	+	0.0743478	0.0942775	3.278	0.9459 - 13.36
MIR599	8	100548863	100548958	q22.2	-	0.0743478	0.0942775	3.278	0.9459 - 13.36
MIR875	8	100549013	100549089	q22.2	-	0.0743478	0.0942775	3.278	0.9459 - 13.36
COX6C	8	100890222	100906242	q22.2	-	0.0743478	0.0942775	3.278	0.9459 - 13.36
RGS22	8	100973275	101118344	q22.2	-	0.0743478	0.0942775	3.278	0.9459 - 13.36
FBXO43	8	101145587	101158099	q22.2	-	0.0743478	0.0942775	3.278	0.9459 - 13.36
POLR2K	8	101162838	101166230	q22.2	+	0.0743478	0.0942775	3.278	0.9459 - 13.36
SPAG1	8	101170262	101254132	q22.2	+	0.0743478	0.0942775	3.278	0.9459 - 13.36
RNF19A	8	101269287	101322379	q22.2	-	0.0743478	0.0942775	3.278	0.9459 - 13.36
MIR4471	8	101394990	101395073	q22.2	+	0.0743478	0.0942775	3.278	0.9459 - 13.36
ANKRD46	8	101521979	101572014	q22.2	-	0.0743478	0.0942775	3.278	0.9459 - 13.36
SNX31	8	101585111	101661893	q22.3	-	0.0743478	0.0942775	3.278	0.9459 - 13.36
PABPC1	8	101715143	101734315	q22.3	-	0.0743478	0.0942775	3.278	0.9459 - 13.36
YWHAZ	8	101930803	101965623	q22.3	-	0.0743478	0.0942775	3.278	0.9459 - 13.36
FLJ42969	8	102064281	102088479	q22.3	+	0.0743478	0.0942775	3.278	0.9459 - 13.36
ZNF706	8	102209265	102218292	q22.3	-	0.0743478	0.0942775	3.278	0.9459 - 13.36
NACAP1	8	102381120	102381823	q22.3	+	0.0743478	0.0942775	3.278	0.9459 - 13.36
GRHL2	8	102504667	102681952	q22.3	+	0.0743478	0.0942775	3.278	0.9459 - 13.36
NCALD	8	102698769	103137135	q22.3	-	0.0743478	0.0942775	3.278	0.9459 - 13.36
MIR5680	8	103137659	103137743	q22.3	+	0.0743478	0.0942775	3.278	0.9459 - 13.36
RRM2B	8	103216728	103251346	q22.3	-	0.0743478	0.0942775	3.278	0.9459 - 13.36
UBR5	8	103264501	103424917	q22.3	-	0.0743478	0.0942775	3.278	0.9459 - 13.36
ODF1	8	103563847	103573245	q22.3	+	0.0743478	0.0942775	3.278	0.9459 - 13.36
KLF10	8	103661004	103667983	q22.3	-	0.0659967	0.0942775	3.372	0.9825 - 13.65
AZIN1	8	103838535	103876397	q22.3	-	0.0659967	0.0942775	3.372	0.9825 - 13.65
ATP6V1C1	8	104033247	104085285	q22.3	+	0.123001	0.133886	2.718	0.8029 - 10.61
BAALC-AS2	8	104145190	104153570	q22.3	-	0.123001	0.133886	2.718	0.8029 - 10.61
BAALC	8	104152920	104242533	q22.3	+	0.123001	0.133886	2.718	0.8029 - 10.61
MIR3151	8	104166841	104166917	q22.3	+	0.123001	0.133886	2.718	0.8029 - 10.61
LOC100499183	8	104177736	104184368	q22.3	-	0.123001	0.133886	2.718	0.8029 - 10.61
FZD6	8	104310660	104345094	q22.3	+	0.123001	0.133886	2.718	0.8029 - 10.61
CTHRC1	8	104383742	104395232	q22.3	+	0.0659967	0.0942775	3.372	0.9825 - 13.65
SLC25A32	8	104410865	104427468	q22.3	-	0.0743478	0.0942775	3.278	0.9459 - 13.36
DCAF13	8	104426941	104455680	q22.3	+	0.0743478	0.0942775	3.278	0.9459 - 13.36
RIMS2	8	104512975	105266656	q22.3	+	0.0743478	0.0942775	3.278	0.9459 - 13.36
DCSTAMP	8	105352023	105368917	q22.3	+	0.0743478	0.0942775	3.278	0.9459 - 13.36
DPYS	8	105391651	105479277	q22.3	-	0.0743478	0.0942775	3.278	0.9459 - 13.36
LRP12	8	105501458	105601252	q22.3	-	0.138079	0.141531	2.634	0.7697 - 10.36
ZFPM2	8	106331146	106816767	q23.1	+	0.0743478	0.0942775	3.278	0.9459 - 13.36
OXR1	8	107282405	107764921	q23.1	+	0.0743478	0.0942775	3.278	0.9459 - 13.36
ABRA	8	107771710	107782472	q23.1	-	0.138079	0.141531	2.634	0.7697 - 10.36
ANGPT1	8	108261709	108510254	q23.1	-	0.0743489	0.0942775	3.278	0.9459 - 13.36
RSPO2	8	108911543	109095913	q23.1	-	0.0376511	0.0844986	4.166	1.17 - 18
EIF3E	8	109213971	109260959	q23.1	-	0.0929272	0.102973	2.93	0.8791 - 11.17
EMC2	8	109455852	109499136	q23.1	+	0.0929272	0.102973	2.93	0.8791 - 11.17
TMEM74	8	109795345	109799770	q23.1	-	0.0929272	0.102973	2.93	0.8791 - 11.17
TRHR	8	110099652	110131812	q23.1	+	0.0838386	0.0975913	3.005	0.9091 - 11.4
NUDCD1	8	110253147	110346350	q23.1	-	0.0838386	0.0975913	3.005	0.9091 - 11.4
ENY2	8	110346551	110358189	q23.1	+	0.0838386	0.0975913	3.005	0.9091 - 11.4
PKHD1L1	8	110374705	110543500	q23.1	+	0.0376511	0.0844986	4.166	1.17 - 18
EBAG9	8	110551928	110577391	q23.2	+	0.0743489	0.0942775	3.278	0.9459 - 13.36
SYBU	8	110586404	110704020	q23.2	-	0.0743489	0.0942775	3.278	0.9459 - 13.36
KCNV1	8	110979232	110986959	q23.2	-	0.0376511	0.0844986	4.166	1.17 - 18
CSMD3	8	113235158	114449242	q23.3	-	0.0376511	0.0844986	4.166	1.17 - 18
MIR2053	8	113655721	113655812	q23.3	+	0.0205098	0.0844986	5.276	1.418 - 24.84
TRPS1	8	116420723	116681228	q23.3	-	0.0918816	0.10274	2.962	0.8835 - 11.47
LINC00536	8	116962735	117337297	q23.3	-	0.0918816	0.10274	2.962	0.8835 - 11.47
EIF3H	8	117657054	117768062	q24.11	-	0.0483176	0.0844986	3.659	1.076 - 14.69
UTP23	8	117778741	117786921	q24.11	+	0.0483176	0.0844986	3.659	1.076 - 14.69
RAD21	8	117858172	117887105	q24.11	-	0.0483176	0.0844986	3.659	1.076 - 14.69
RAD21-AS1	8	117886662	117889107	q24.11	+	0.0483176	0.0844986	3.659	1.076 - 14.69
MIR3610	8	117886966	117887039	q24.11	-	0.0483176	0.0844986	3.659	1.076 - 14.69
AARD	8	117950463	117956239	q24.11	+	0.0483176	0.0844986	3.659	1.076 - 14.69
SLC30A8	8	117962511	118188953	q24.11	+	0.0205098	0.0844986	5.276	1.418 - 24.84
MED30	8	118532964	118552501	q24.11	+	0.0414644	0.0844986	4.147	1.144 - 18.52
EXT1	8	118811601	119124058	q24.11	-	0.0205098	0.0844986	5.276	1.418 - 24.84
SAMD12	8	119201694	119634184	q24.12	-	0.0918816	0.10274	2.962	0.8835 - 11.47
SAMD12-AS1	8	119633239	119738306	q24.12	+	0.0918816	0.10274	2.962	0.8835 - 11.47
TNFRSF11B	8	119935795	119964383	q24.12	-	0.0483176	0.0844986	3.659	1.076 - 14.69
COLEC10	8	120079423	120119202	q24.12	+	0.0483176	0.0844986	3.659	1.076 - 14.69
MAL2	8	120220609	120257914	q24.12	+	0.0483176	0.0844986	3.659	1.076 - 14.69
NOV	8	120428551	120436678	q24.12	+	0.0483176	0.0844986	3.659	1.076 - 14.69
ENPP2	8	120569316	120651106	q24.12	-	0.0483176	0.0844986	3.659	1.076 - 14.69
TAF2	8	120743013	120845074	q24.12	-	0.0483176	0.0844986	3.659	1.076 - 14.69
DSCC1	8	120846180	120868170	q24.12	-	0.0483176	0.0844986	3.659	1.076 - 14.69
DEPTOR	8	120885899	121063157	q24.12	+	0.0483176	0.0844986	3.659	1.076 - 14.69
COL14A1	8	121137351	121384273	q24.12	+	0.0483176	0.0844986	3.659	1.076 - 14.69
MRPL13	8	121408082	121457647	q24.12	-	0.0918816	0.10274	2.962	0.8835 - 11.47
MTBP	8	121457637	121535875	q24.12	+	0.0918816	0.10274	2.962	0.8835 - 11.47
SNTB1	8	121547984	121824309	q24.12	-	0.0918816	0.10274	2.962	0.8835 - 11.47
HAS2	8	122625270	122653630	q24.13	-	0.0918816	0.10274	2.962	0.8835 - 11.47
HAS2-AS1	8	122651585	122657564	q24.13	+	0.0918816	0.10274	2.962	0.8835 - 11.47
ZHX2	8	123793900	123986755	q24.13	+	0.0483176	0.0844986	3.659	1.076 - 14.69
DERL1	8	124025403	124054663	q24.13	-	0.0483176	0.0844986	3.659	1.076 - 14.69
TBC1D31	8	124084919	124164392	q24.13	+	0.0483176	0.0844986	3.659	1.076 - 14.69
FAM83A	8	124194751	124222318	q24.13	+	0.0483176	0.0844986	3.659	1.076 - 14.69
LOC100131726	8	124213411	124214983	q24.13	-	0.0483176	0.0844986	3.659	1.076 - 14.69
MIR4663	8	124228027	124228103	q24.13	-	0.0483176	0.0844986	3.659	1.076 - 14.69
C8orf76	8	124232195	124253638	q24.13	-	0.0483176	0.0844986	3.659	1.076 - 14.69
ZHX1	8	124260689	124287781	q24.13	-	0.0483176	0.0844986	3.659	1.076 - 14.69
ATAD2	8	124332090	124408705	q24.13	-	0.0483176	0.0844986	3.659	1.076 - 14.69
WDYHV1	8	124428964	124454260	q24.13	+	0.0483176	0.0844986	3.659	1.076 - 14.69
FBXO32	8	124510126	124553493	q24.13	-	0.0483176	0.0844986	3.659	1.076 - 14.69
KLHL38	8	124657914	124665190	q24.13	-	0.0483176	0.0844986	3.659	1.076 - 14.69
ANXA13	8	124693033	124749647	q24.13	-	0.0483176	0.0844986	3.659	1.076 - 14.69
FAM91A1	8	124780881	124827690	q24.13	+	0.0483176	0.0844986	3.659	1.076 - 14.69
FER1L6	8	124864226	125132302	q24.13	+	0.0483176	0.0844986	3.659	1.076 - 14.69
FER1L6-AS1	8	124996377	125053023	q24.13	-	0.0483176	0.0844986	3.659	1.076 - 14.69
TMEM65	8	125323158	125384940	q24.13	-	0.0483176	0.0844986	3.659	1.076 - 14.69
TRMT12	8	125463047	125465266	q24.13	+	0.0483176	0.0844986	3.659	1.076 - 14.69
RNF139	8	125487007	125500859	q24.13	+	0.0483176	0.0844986	3.659	1.076 - 14.69
TATDN1	8	125500734	125551329	q24.13	-	0.0483176	0.0844986	3.659	1.076 - 14.69
NDUFB9	8	125551342	125562227	q24.13	+	0.0483176	0.0844986	3.659	1.076 - 14.69
MTSS1	8	125563027	125740730	q24.13	-	0.0483176	0.0844986	3.659	1.076 - 14.69
LOC157381	8	125954249	125963337	q24.13	+	0.0483176	0.0844986	3.659	1.076 - 14.69
ZNF572	8	125985538	125991630	q24.13	+	0.0483176	0.0844986	3.659	1.076 - 14.69
SQLE	8	126010719	126034525	q24.13	+	0.0483176	0.0844986	3.659	1.076 - 14.69
KIAA0196	8	126036502	126104061	q24.13	-	0.0483176	0.0844986	3.659	1.076 - 14.69
NSMCE2	8	126104082	126379367	q24.13	+	0.0483176	0.0844986	3.659	1.076 - 14.69
TRIB1	8	126442562	126450644	q24.13	+	0.0483176	0.0844986	3.659	1.076 - 14.69
LOC100130231	8	126934766	126963441	q24.13	-	0.0483176	0.0844986	3.659	1.076 - 14.69
FAM84B	8	127564682	127570711	q24.21	-	0.0483176	0.0844986	3.659	1.076 - 14.69
PCAT1	8	128025398	128033259	q24.21	+	0.0483176	0.0844986	3.659	1.076 - 14.69
POU5F1B	8	128427856	128429441	q24.21	+	0.0483176	0.0844986	3.659	1.076 - 14.69
LOC727677	8	128455594	128494384	q24.21	-	0.0483176	0.0844986	3.659	1.076 - 14.69
MYC	8	128748314	128753680	q24.21	+	0.0483176	0.0844986	3.659	1.076 - 14.69
MIR1204	8	128808207	128808274	q24.21	+	0.0483176	0.0844986	3.659	1.076 - 14.69
PVT1	8	128902873	129113499	q24.21	+	0.0483176	0.0844986	3.659	1.076 - 14.69
MIR1205	8	128972878	128972941	q24.21	+	0.0483176	0.0844986	3.659	1.076 - 14.69
MIR1206	8	129021143	129021202	q24.21	+	0.0483176	0.0844986	3.659	1.076 - 14.69
MIR1207	8	129061397	129061484	q24.21	+	0.0483176	0.0844986	3.659	1.076 - 14.69
MIR1208	8	129162361	129162434	q24.21	+	0.0483176	0.0844986	3.659	1.076 - 14.69
LOC728724	8	130228712	130253486	q24.21	-	0.0918816	0.10274	2.962	0.8835 - 11.47
GSDMC	8	130760441	130799134	q24.21	-	0.0483176	0.0844986	3.659	1.076 - 14.69
FAM49B	8	130851838	131028897	q24.21	-	0.0483176	0.0844986	3.659	1.076 - 14.69
MIR5194	8	131020579	131020699	q24.21	-	0.0483176	0.0844986	3.659	1.076 - 14.69
ASAP1	8	131064350	131455906	q24.21	-	0.0483176	0.0844986	3.659	1.076 - 14.69
LOC100507117	8	131094983	131097014	q24.21	-	0.0483176	0.0844986	3.659	1.076 - 14.69
ASAP1-IT1	8	131307600	131308779	q24.21	-	0.0483176	0.0844986	3.659	1.076 - 14.69
ADCY8	8	131792546	132052835	q24.22	-	0.0918816	0.10274	2.962	0.8835 - 11.47
EFR3A	8	132916355	133025886	q24.22	+	0.0817221	0.0966521	3.047	0.9176 - 11.73
OC90	8	133036466	133071627	q24.22	-	0.0918816	0.10274	2.962	0.8835 - 11.47
HHLA1	8	133073732	133117512	q24.22	-	0.0918816	0.10274	2.962	0.8835 - 11.47
KCNQ3	8	133133104	133493004	q24.22	-	0.0483176	0.0844986	3.659	1.076 - 14.69
HPYR1	8	133572744	133573726	q24.22	-	0.0483176	0.0844986	3.659	1.076 - 14.69
LRRC6	8	133584446	133687813	q24.22	-	0.0483176	0.0844986	3.659	1.076 - 14.69
TMEM71	8	133722191	133772914	q24.22	-	0.0483176	0.0844986	3.659	1.076 - 14.69
PHF20L1	8	133787603	133861052	q24.22	+	0.0483176	0.0844986	3.659	1.076 - 14.69
TG	8	133879204	134147143	q24.22	+	0.0483176	0.0844986	3.659	1.076 - 14.69
SLA	8	134048972	134115310	q24.22	-	0.0483176	0.0844986	3.659	1.076 - 14.69
WISP1	8	134203281	134243932	q24.22	+	0.0483176	0.0844986	3.659	1.076 - 14.69
NDRG1	8	134249413	134309547	q24.22	-	0.0483176	0.0844986	3.659	1.076 - 14.69
ST3GAL1	8	134467090	134584183	q24.22	-	0.0483176	0.0844986	3.659	1.076 - 14.69
ZFAT	8	135490030	135725292	q24.22	-	0.0483176	0.0844986	3.659	1.076 - 14.69
ZFAT-AS1	8	135610313	135612932	q24.22	+	0.0483176	0.0844986	3.659	1.076 - 14.69
MIR30B	8	135812762	135812850	q24.22	-	0.0483176	0.0844986	3.659	1.076 - 14.69
MIR30D	8	135817118	135817188	q24.22	-	0.0483176	0.0844986	3.659	1.076 - 14.69
LOC286094	8	136246373	136311962	q24.22	+	0.0483176	0.0844986	3.659	1.076 - 14.69
KHDRBS3	8	136469715	136659848	q24.23	+	0.0483176	0.0844986	3.659	1.076 - 14.69
FAM135B	8	139142265	139509065	q24.23	-	0.0224276	0.0844986	5.552	1.425 - 29.1
COL22A1	8	139600477	139926236	q24.23	-	0.0224276	0.0844986	5.552	1.425 - 29.1
KCNK9	8	140624803	140715299	q24.3	-	0.013026	0.0844986	5.822	1.593 - 27
TRAPPC9	8	140742585	141468678	q24.3	-	0.013026	0.0844986	5.822	1.593 - 27
CHRAC1	8	141521396	141527252	q24.3	+	0.013026	0.0844986	5.822	1.593 - 27
AGO2	8	141541263	141645646	q24.3	-	0.013026	0.0844986	5.822	1.593 - 27
PTK2	8	141668480	142011412	q24.3	-	0.013026	0.0844986	5.822	1.593 - 27
DENND3	8	142138719	142205900	q24.3	+	0.013026	0.0844986	5.822	1.593 - 27
SLC45A4	8	142220869	142238673	q24.3	-	0.013026	0.0844986	5.822	1.593 - 27
LOC731779	8	142350647	142354720	q24.3	+	0.00708251	0.0844986	7.77	1.979 - 41.95
GPR20	8	142366586	142377365	q24.3	-	0.00708251	0.0844986	7.77	1.979 - 41.95
PTP4A3	8	142432006	142441620	q24.3	+	0.00708251	0.0844986	7.77	1.979 - 41.95
MROH5	8	142443928	142517330	q24.3	-	0.00708251	0.0844986	7.77	1.979 - 41.95
MIR4472-1	8	143257699	143257779	q24.3	+	0.0144024	0.0844986	6.151	1.608 - 31.78
LINC00051	8	143279716	143290364	q24.3	+	0.0144024	0.0844986	6.151	1.608 - 31.78
TSNARE1	8	143293440	143484543	q24.3	-	0.0144024	0.0844986	6.151	1.608 - 31.78
BAI1	8	143545376	143626368	q24.3	+	0.0144024	0.0844986	6.151	1.608 - 31.78
ARC	8	143692404	143695833	q24.3	-	0.0144024	0.0844986	6.151	1.608 - 31.78
PSCA	8	143751725	143764145	q24.3	+	0.0224258	0.0844986	5.552	1.425 - 29.1
LY6K	8	143781528	143785584	q24.3	+	0.0224258	0.0844986	5.552	1.425 - 29.1
LOC100288181	8	143783669	143808391	q24.3	-	0.0224258	0.0844986	5.552	1.425 - 29.1
THEM6	8	143808620	143818350	q24.3	+	0.0224258	0.0844986	5.552	1.425 - 29.1
SLURP1	8	143822361	143823829	q24.3	-	0.0224258	0.0844986	5.552	1.425 - 29.1
LYPD2	8	143831627	143833952	q24.3	-	0.0224258	0.0844986	5.552	1.425 - 29.1
LYNX1	8	143845755	143859640	q24.3	-	0.0224258	0.0844986	5.552	1.425 - 29.1
LY6D	8	143866297	143868008	q24.3	-	0.0224258	0.0844986	5.552	1.425 - 29.1
GML	8	143916216	143928262	q24.3	+	0.0224258	0.0844986	5.552	1.425 - 29.1
CYP11B1	8	143953772	143961236	q24.3	-	0.0224258	0.0844986	5.552	1.425 - 29.1
CYP11B2	8	143991974	143999259	q24.3	-	0.0224258	0.0844986	5.552	1.425 - 29.1
LOC100133669	8	144063447	144099807	q24.3	-	0.0224258	0.0844986	5.552	1.425 - 29.1
LY6E	8	144099901	144103827	q24.3	+	0.0224258	0.0844986	5.552	1.425 - 29.1
C8orf31	8	144120678	144135720	q24.3	+	0.0224258	0.0844986	5.552	1.425 - 29.1
LY6H	8	144239330	144242053	q24.3	-	0.020511	0.0844986	5.276	1.418 - 24.84
GPIHBP1	8	144295067	144299044	q24.3	+	0.0130268	0.0844986	5.823	1.593 - 27
ZFP41	8	144328990	144344875	q24.3	+	0.0130267	0.0844986	5.823	1.593 - 27
GLI4	8	144349606	144359101	q24.3	+	0.0130267	0.0844986	5.823	1.593 - 27
ZNF696	8	144373558	144382120	q24.3	+	0.0130267	0.0844986	5.823	1.593 - 27
TOP1MT	8	144391496	144442147	q24.3	-	0.0130267	0.0844986	5.823	1.593 - 27
RHPN1-AS1	8	144448792	144450805	q24.3	-	0.0130267	0.0844986	5.823	1.593 - 27
RHPN1	8	144451024	144466390	q24.3	+	0.0130267	0.0844986	5.823	1.593 - 27
MAFA	8	144510229	144512602	q24.3	-	0.00708251	0.0844986	7.77	1.979 - 41.95
ZC3H3	8	144519824	144623620	q24.3	-	0.0130267	0.0844986	5.823	1.593 - 27
GSDMD	8	144635556	144645231	q24.3	+	0.0110454	0.0844986	7.076	1.77 - 38.78
MROH6	8	144648362	144654928	q24.3	-	0.0110454	0.0844986	7.076	1.77 - 38.78
NAPRT	8	144656954	144660513	q24.3	-	0.0110454	0.0844986	7.076	1.77 - 38.78
EEF1D	8	144661866	144679845	q24.3	-	0.0110454	0.0844986	7.076	1.77 - 38.78
TIGD5	8	144680073	144682485	q24.3	+	0.0110454	0.0844986	7.076	1.77 - 38.78
PYCRL	8	144686082	144691784	q24.3	-	0.0110454	0.0844986	7.076	1.77 - 38.78
TSTA3	8	144694787	144699732	q24.3	-	0.0437136	0.0844986	4.447	1.155 - 22.7
ZNF623	8	144718182	144735900	q24.3	+	0.0344572	0.0844986	4.999	1.254 - 26.66
ZNF707	8	144766621	144777555	q24.3	+	0.0344572	0.0844986	4.999	1.254 - 26.66
BREA2	8	144779284	144780583	q24.3	+	0.0344572	0.0844986	4.999	1.254 - 26.66
CCDC166	8	144788863	144790279	q24.3	-	0.0344572	0.0844986	4.999	1.254 - 26.66
MAPK15	8	144798506	144804633	q24.3	+	0.0344572	0.0844986	4.999	1.254 - 26.66
FAM83H	8	144806102	144815914	q24.3	-	0.0344572	0.0844986	4.999	1.254 - 26.66
MIR4664	8	144815252	144815323	q24.3	-	0.0344572	0.0844986	4.999	1.254 - 26.66
LOC100128338	8	144816309	144828507	q24.3	+	0.0344572	0.0844986	4.999	1.254 - 26.66
SCRIB	8	144873089	144897549	q24.3	-	0.0344572	0.0844986	4.999	1.254 - 26.66
MIR937	8	144895126	144895212	q24.3	-	0.0344572	0.0844986	4.999	1.254 - 26.66
PUF60	8	144898513	144911556	q24.3	-	0.0344572	0.0844986	4.999	1.254 - 26.66
NRBP2	8	144915754	144923146	q24.3	-	0.0344572	0.0844986	4.999	1.254 - 26.66
EPPK1	8	144939911	144947434	q24.3	-	0.0344572	0.0844986	4.999	1.254 - 26.66
PLEC	8	144989320	145050913	q24.3	-	0.0344572	0.0844986	4.999	1.254 - 26.66
MIR661	8	145019358	145019447	q24.3	-	0.0344572	0.0844986	4.999	1.254 - 26.66
PARP10	8	145051319	145060635	q24.3	-	0.0344572	0.0844986	4.999	1.254 - 26.66
GRINA	8	145064225	145067583	q24.3	+	0.0344572	0.0844986	4.999	1.254 - 26.66
SPATC1	8	145086581	145102015	q24.3	+	0.0344572	0.0844986	4.999	1.254 - 26.66
OPLAH	8	145106166	145115584	q24.3	-	0.0344572	0.0844986	4.999	1.254 - 26.66
EXOSC4	8	145133521	145135551	q24.3	+	0.0344572	0.0844986	4.999	1.254 - 26.66
GPAA1	8	145137523	145141119	q24.3	+	0.0344572	0.0844986	4.999	1.254 - 26.66
CYC1	8	145149959	145152428	q24.3	+	0.0344572	0.0844986	4.999	1.254 - 26.66
SHARPIN	8	145153535	145159140	q24.3	-	0.0344572	0.0844986	4.999	1.254 - 26.66
MAF1	8	145159304	145162515	q24.3	+	0.0344572	0.0844986	4.999	1.254 - 26.66
KIAA1875	8	145162628	145173218	q24.3	+	0.0344572	0.0844986	4.999	1.254 - 26.66
HGH1	8	145192671	145440828	q24.3	+	0.0344572	0.0844986	4.999	1.254 - 26.66
MROH1	8	145202918	145316843	q24.3	+	0.0344572	0.0844986	4.999	1.254 - 26.66
SCX	8	145321516	145492131	q24.3	+	0.0344572	0.0844986	4.999	1.254 - 26.66
BOP1	8	145486055	145515120	q24.3	-	0.0344572	0.0844986	4.999	1.254 - 26.66
HSF1	8	145515269	145538385	q24.3	+	0.0344572	0.0844986	4.999	1.254 - 26.66
DGAT1	8	145538246	145550567	q24.3	-	0.0344572	0.0844986	4.999	1.254 - 26.66
SCRT1	8	145554453	145559943	q24.3	-	0.0344572	0.0844986	4.999	1.254 - 26.66
TMEM249	8	145576885	145578574	q24.3	-	0.0344572	0.0844986	4.999	1.254 - 26.66
FBXL6	8	145579087	145582183	q24.3	-	0.0344572	0.0844986	4.999	1.254 - 26.66
SLC52A2	8	145582216	145584948	q24.3	+	0.0344572	0.0844986	4.999	1.254 - 26.66
ADCK5	8	145597730	145618453	q24.3	+	0.0344572	0.0844986	4.999	1.254 - 26.66
CPSF1	8	145618445	145634733	q24.3	-	0.0344572	0.0844986	4.999	1.254 - 26.66
MIR939	8	145619363	145619445	q24.3	-	0.0344572	0.0844986	4.999	1.254 - 26.66
MIR1234	8	145625475	145625559	q24.3	-	0.0344572	0.0844986	4.999	1.254 - 26.66
SLC39A4	8	145637797	145642273	q24.3	-	0.0344572	0.0844986	4.999	1.254 - 26.66
VPS28	8	145648999	145653927	q24.3	-	0.0344572	0.0844986	4.999	1.254 - 26.66
ZNF16	8	146155743	146176274	q24.3	-	0.0437143	0.0844986	4.447	1.155 - 22.7
OR51A4	11	4967388	4968330	p15.4	-	0.295929	0.297542	2.019	0.5637 - 8.365
HERC2P3	15	20613649	20711433	q11.1	-	0.851217	0.851217	1.112	0.3637 - 3.451
GOLGA6L6	15	20737093	20747114	q11.2	-	0.794991	0.797151	1.158	0.3819 - 3.576
